# Supplementary material for: 2,2′-Dimethyl-2,2′-(m-phenyl­ene­dimethyl­ene)propane­dinitrile
Source: Acta Crystallogr Sect E Struct Rep Online. 2009 Jun 20;65(Pt 7):o1658. doi: 10.1107/S1600536809023344 (PMC2969357; doi:10.1107/S1600536809023344)
Supplement: Supplementary file 1 [file e-65-o1658-sup1.cif]

##############################################################################
###                                                                        ###
###        Electronic paper (Acta Crystallographica Section E)             ###
###                                                                        ###
##############################################################################
#                                                                            #
# This CIF contains the data in a paper accepted for publication in Acta     #
# Crystallographica Section E. It conforms to the requirements of Notes      #
# for Authors for Section E, and has been peer reviewed under the auspices   #
# of the IUCr Commission on Journals.                                        #
#                                                                            #
# Full details of the Crystallographic Information File format               #
# are given in the paper "The Crystallographic Information File (CIF):       #
# a New Standard Archive File for Crystallography" by S. R. Hall, F. H.      #
# Allen and I. D. Brown [Acta Cryst. (1991), A47, 655-685].                  #
#                                                                            #
# The current version of the core CIF dictionary is obtainable from          #
# ftp://ftp.iucr.org/pub/cif_core.dic. The current version number is 2.4.    #
#                                                                            #
# Software is freely available for graphical display of the structure(s) in  #
# this CIF.  For information consult the CIF home page http://www.iucr.org/  #
# cif/home.html                                                              #
#                                                                            #
# This file may be used for bona fide research purposes within the           #
# scientific community so long as proper attribution is given to the journal # 
# article from which it was obtained.                                        #
#                                                                            #
##############################################################################
                                             
data_I
_audit_creation_method     SHELXL-97
_chemical_name_systematic
;
2,2'-Dimethyl-2,2'-(<i>m</i>-phenylenedimethylene)propanedinitrile
;
_chemical_name_common     ?
_chemical_formula_moiety     'C16 H14 N4'
_chemical_formula_sum     'C16 H14 N4'
_chemical_formula_iupac     'C16 H14 N4'
_chemical_formula_weight     262.31
_chemical_melting_point     ?
_symmetry_cell_setting     monoclinic
_symmetry_space_group_name_H-M     'P 21/c'
_symmetry_space_group_name_Hall     '-P 2ybc'
loop_
    _symmetry_equiv_pos_as_xyz
    'x, y, z'
    '-x, y+1/2, -z+1/2'
    '-x, -y, -z'
    'x, -y-1/2, z-1/2'
_cell_length_a     11.6475(10)
_cell_length_b     13.3751(13)
_cell_length_c     9.4691(9)
_cell_angle_alpha     90.00
_cell_angle_beta     99.020(7)
_cell_angle_gamma     90.00
_cell_volume     1456.9(2)
_cell_formula_units_Z     4
_cell_measurement_reflns_used     8902
_cell_measurement_theta_min     3.5
_cell_measurement_theta_max     25.7
_cell_measurement_temperature     173(2)
_exptl_crystal_description     block
_exptl_crystal_colour     colourless
_exptl_crystal_size_max     0.47
_exptl_crystal_size_mid     0.24
_exptl_crystal_size_min     0.22
_exptl_crystal_density_diffrn     1.196
_exptl_crystal_density_meas     ?
_exptl_crystal_density_method     'not measured'
_exptl_crystal_F_000     552
_exptl_absorpt_coefficient_mu     0.074
_exptl_absorpt_correction_type     none
_exptl_absorpt_process_details     ?
_exptl_absorpt_correction_T_min     .
_exptl_absorpt_correction_T_max     .
_exptl_special_details
;
;
_diffrn_ambient_temperature     173(2)
_diffrn_radiation_type     MoK\a
_diffrn_radiation_wavelength     0.71073
_diffrn_radiation_source     'fine-focus sealed tube'
_diffrn_radiation_monochromator     graphite
_diffrn_measurement_device_type     'Stoe IPDS-II two-circle'
_diffrn_measurement_method     \w
_diffrn_detector_area_resol_mean     ?
_diffrn_reflns_number     8679
_diffrn_reflns_av_R_equivalents     0.0380
_diffrn_reflns_av_sigmaI/netI     0.0279
_diffrn_reflns_theta_min     3.52
_diffrn_reflns_theta_max     25.62
_diffrn_reflns_theta_full     25.00
_diffrn_measured_fraction_theta_max     0.991
_diffrn_measured_fraction_theta_full     0.996
_diffrn_reflns_limit_h_min     -14
_diffrn_reflns_limit_h_max     14
_diffrn_reflns_limit_k_min     -16
_diffrn_reflns_limit_k_max     16
_diffrn_reflns_limit_l_min     -11
_diffrn_reflns_limit_l_max     8
_diffrn_standards_number     0
_diffrn_standards_interval_count     .
_diffrn_standards_interval_time     .
_diffrn_standards_decay_%     ?
_refine_special_details
;
Refinement of <i>F</i>^2^ against ALL reflections. The weighted <i>R</i>-factor
<i>wR</i> and goodness of fit <i>S</i> are based on <i>F</i>^2^, conventional
<i>R</i>-factors <i>R</i> are based on <i>F</i>, with <i>F</i> set to zero for
negative <i>F</i>^2^. The threshold expression of <i>F</i>^2^ >
\s(<i>F</i>^2^) is used only for calculating <i>R</i>-factors(gt) <i>etc</i>.
and is not relevant to the choice of reflections for refinement.
<i>R</i>-factors based on <i>F</i>^2^ are statistically about twice as large
as those based on <i>F</i>, and <i>R</i>- factors based on ALL data will be
even larger.
;
_reflns_number_total     2725
_reflns_number_gt     2410
_reflns_threshold_expression     I>2\s(I)
_refine_ls_structure_factor_coef     Fsqd
_refine_ls_matrix_type     full
_refine_ls_R_factor_all     0.0429
_refine_ls_R_factor_gt     0.0371
_refine_ls_wR_factor_gt     0.0963
_refine_ls_wR_factor_ref     0.1005
_refine_ls_goodness_of_fit_ref     1.035
_refine_ls_restrained_S_all     1.035
_refine_ls_number_reflns     2725
_refine_ls_number_parameters     182
_refine_ls_number_restraints     0
_refine_ls_hydrogen_treatment     constr
_refine_ls_weighting_scheme     calc
_refine_ls_weighting_details
         'calc w=1/[\s^2^(Fo^2^)+(0.0522P)^2^+0.3439P] where P=(Fo^2^+2Fc^2^)/3'
_atom_sites_solution_hydrogens     geom
_atom_sites_solution_primary     direct
_atom_sites_solution_secondary     difmap
_refine_ls_shift/su_max     0.000
_refine_ls_shift/su_mean     0.000
_refine_diff_density_max     0.218
_refine_diff_density_min     -0.162
_refine_ls_extinction_method     'SHELXL97 (Sheldrick, 2008)'
_refine_ls_extinction_coef     0.035(4)
_refine_ls_extinction_expression
                                  'Fc^*^=kFc[1+0.001xFc^2^\l^3^/sin(2\q)]^-1/4^'
loop_
    _atom_type_symbol
    _atom_type_description
    _atom_type_scat_dispersion_real
    _atom_type_scat_dispersion_imag
    _atom_type_scat_source
    'C' 'C' 0.0033 0.0016
                         'International Tables Vol C Tables 4.2.6.8 and 6.1.1.4'
    'H' 'H' 0.0000 0.0000
                         'International Tables Vol C Tables 4.2.6.8 and 6.1.1.4'
    'N' 'N' 0.0061 0.0033
                         'International Tables Vol C Tables 4.2.6.8 and 6.1.1.4'
_computing_data_collection     'X-AREA (Stoe & Cie, 2001)'
_computing_cell_refinement     'X-AREA (Stoe & Cie, 2001)'
_computing_data_reduction     'X-AREA (Stoe & Cie, 2001)'
_computing_structure_solution     'SHELXS97 (Sheldrick, 2008)'
_computing_structure_refinement     'SHELXL97 (Sheldrick, 2008)'
_computing_molecular_graphics     'XP in SHELXTL-Plus (Sheldrick, 2008)'
_computing_publication_material     'SHELXL97 (Sheldrick, 2008)'
loop_
    _atom_site_type_symbol
    _atom_site_label
    _atom_site_fract_x
    _atom_site_fract_y
    _atom_site_fract_z
    _atom_site_U_iso_or_equiv
    _atom_site_adp_type
    _atom_site_calc_flag
    _atom_site_refinement_flags
    _atom_site_occupancy
    _atom_site_disorder_assembly
    _atom_site_disorder_group
    C C1 0.24600(9) 0.73229(9) 0.32550(12) 0.0222(3) Uani d . 1 . .
    C C2 0.32892(9) 0.68926(8) 0.43145(12) 0.0225(3) Uani d . 1 . .
    H H2 0.3344 0.6185 0.4382 0.027 Uiso calc R 1 . .
    C C3 0.40374(9) 0.74802(8) 0.52747(12) 0.0217(3) Uani d . 1 . .
    C C4 0.39613(10) 0.85248(9) 0.51626(12) 0.0256(3) Uani d . 1 . .
    H H4 0.4461 0.8935 0.5809 0.031 Uiso calc R 1 . .
    C C5 0.31502(10) 0.89599(9) 0.41008(13) 0.0285(3) Uani d . 1 . .
    H H5 0.3107 0.9667 0.4019 0.034 Uiso calc R 1 . .
    C C6 0.24024(10) 0.83659(9) 0.31583(12) 0.0262(3) Uani d . 1 . .
    H H6 0.1849 0.8672 0.2445 0.031 Uiso calc R 1 . .
    C C11 0.16383(10) 0.66726(9) 0.22412(12) 0.0242(3) Uani d . 1 . .
    H H11A 0.2093 0.6129 0.1883 0.029 Uiso calc R 1 . .
    H H11B 0.1300 0.7083 0.1409 0.029 Uiso calc R 1 . .
    C C12 0.06227(10) 0.61940(9) 0.29147(12) 0.0240(3) Uani d . 1 . .
    C C13 -0.00481(10) 0.69976(10) 0.35020(14) 0.0313(3) Uani d . 1 . .
    N N13 -0.05588(11) 0.76326(11) 0.39209(16) 0.0516(4) Uani d . 1 . .
    C C14 0.10897(10) 0.55154(10) 0.41158(13) 0.0280(3) Uani d . 1 . .
    N N14 0.14425(10) 0.49664(10) 0.50128(13) 0.0423(3) Uani d . 1 . .
    C C15 -0.01964(11) 0.55815(10) 0.17831(13) 0.0328(3) Uani d . 1 . .
    H H15A 0.0249 0.5053 0.1399 0.049 Uiso calc R 1 . .
    H H15B -0.0539 0.6024 0.1005 0.049 Uiso calc R 1 . .
    H H15C -0.0817 0.5280 0.2231 0.049 Uiso calc R 1 . .
    C C21 0.48821(9) 0.69770(9) 0.64449(12) 0.0233(3) Uani d . 1 . .
    H H21A 0.4519 0.6357 0.6740 0.028 Uiso calc R 1 . .
    H H21B 0.5017 0.7426 0.7285 0.028 Uiso calc R 1 . .
    C C22 0.60898(9) 0.67039(9) 0.59992(12) 0.0227(3) Uani d . 1 . .
    C C23 0.59040(10) 0.60957(9) 0.46639(12) 0.0262(3) Uani d . 1 . .
    N N23 0.57367(10) 0.56598(9) 0.36058(12) 0.0371(3) Uani d . 1 . .
    C C24 0.67231(10) 0.60763(9) 0.71679(12) 0.0256(3) Uani d . 1 . .
    N N24 0.71923(10) 0.56270(8) 0.81204(12) 0.0376(3) Uani d . 1 . .
    C C25 0.68272(11) 0.76360(10) 0.57854(14) 0.0325(3) Uani d . 1 . .
    H H25A 0.6947 0.8033 0.6666 0.049 Uiso calc R 1 . .
    H H25B 0.6420 0.8042 0.5001 0.049 Uiso calc R 1 . .
    H H25C 0.7582 0.7425 0.5554 0.049 Uiso calc R 1 . .
loop_
    _atom_site_aniso_label
    _atom_site_aniso_U_11
    _atom_site_aniso_U_22
    _atom_site_aniso_U_33
    _atom_site_aniso_U_12
    _atom_site_aniso_U_13
    _atom_site_aniso_U_23
    C1 0.0200(5) 0.0253(6) 0.0232(5) 0.0021(4) 0.0095(4) 0.0013(4)
    C2 0.0205(5) 0.0209(5) 0.0280(6) 0.0022(4) 0.0095(4) 0.0023(4)
    C3 0.0190(5) 0.0245(6) 0.0236(6) 0.0023(4) 0.0100(4) 0.0006(4)
    C4 0.0249(6) 0.0243(6) 0.0293(6) 0.0005(5) 0.0090(5) -0.0036(5)
    C5 0.0318(6) 0.0207(6) 0.0350(6) 0.0053(5) 0.0112(5) 0.0014(5)
    C6 0.0257(6) 0.0261(6) 0.0280(6) 0.0075(5) 0.0083(5) 0.0049(5)
    C11 0.0245(5) 0.0275(6) 0.0214(5) 0.0026(5) 0.0064(4) 0.0009(4)
    C12 0.0224(5) 0.0279(6) 0.0218(6) 0.0015(5) 0.0042(4) -0.0024(4)
    C13 0.0207(5) 0.0397(7) 0.0335(6) -0.0011(5) 0.0047(5) -0.0086(5)
    N13 0.0343(6) 0.0557(8) 0.0666(9) 0.0067(6) 0.0131(6) -0.0225(7)
    C14 0.0217(5) 0.0377(7) 0.0258(6) -0.0038(5) 0.0071(5) 0.0008(5)
    N14 0.0298(6) 0.0580(8) 0.0390(6) -0.0046(5) 0.0051(5) 0.0170(6)
    C15 0.0347(6) 0.0351(7) 0.0268(6) -0.0059(5) -0.0005(5) -0.0038(5)
    C21 0.0225(5) 0.0265(6) 0.0224(5) 0.0015(4) 0.0077(4) 0.0004(4)
    C22 0.0216(5) 0.0239(6) 0.0233(5) 0.0021(4) 0.0056(4) 0.0013(4)
    C23 0.0249(6) 0.0286(6) 0.0259(6) 0.0067(5) 0.0064(5) 0.0034(5)
    N23 0.0407(6) 0.0402(6) 0.0303(6) 0.0102(5) 0.0054(5) -0.0049(5)
    C24 0.0257(6) 0.0251(6) 0.0265(6) 0.0031(5) 0.0056(5) -0.0025(5)
    N24 0.0444(7) 0.0345(6) 0.0323(6) 0.0110(5) 0.0011(5) 0.0017(5)
    C25 0.0271(6) 0.0327(7) 0.0391(7) -0.0043(5) 0.0096(5) 0.0042(5)
_geom_special_details
;
All e.s.d.'s (except the e.s.d. in the dihedral angle between two l.s. planes)
are estimated using the full covariance matrix. The cell e.s.d.'s are taken
into account individually in the estimation of e.s.d.'s in distances, angles
and torsion angles; correlations between e.s.d.'s in cell parameters are only
used when they are defined by crystal symmetry. An approximate (isotropic)
treatment of cell e.s.d.'s is used for estimating e.s.d.'s involving l.s.
planes.
;
loop_
    _geom_bond_atom_site_label_1
    _geom_bond_atom_site_label_2
    _geom_bond_site_symmetry_2
    _geom_bond_distance
    _geom_bond_publ_flag
    C1 C6 . 1.3989(16) ?
    C1 C2 . 1.4024(16) ?
    C1 C11 . 1.5185(16) ?
    C2 C3 . 1.3983(16) ?
    C2 H2 . 0.9500 ?
    C3 C4 . 1.4029(16) ?
    C3 C21 . 1.5189(15) ?
    C4 C5 . 1.3944(17) ?
    C4 H4 . 0.9500 ?
    C5 C6 . 1.3938(17) ?
    C5 H5 . 0.9500 ?
    C6 H6 . 0.9500 ?
    C11 C12 . 1.5661(16) ?
    C11 H11A . 0.9900 ?
    C11 H11B . 0.9900 ?
    C12 C13 . 1.4870(17) ?
    C12 C14 . 1.4898(16) ?
    C12 C15 . 1.5521(16) ?
    C13 N13 . 1.1431(18) ?
    C14 N14 . 1.1489(17) ?
    C15 H15A . 0.9800 ?
    C15 H15B . 0.9800 ?
    C15 H15C . 0.9800 ?
    C21 C22 . 1.5737(15) ?
    C21 H21A . 0.9900 ?
    C21 H21B . 0.9900 ?
    C22 C24 . 1.4891(16) ?
    C22 C23 . 1.4905(16) ?
    C22 C25 . 1.5452(16) ?
    C23 N23 . 1.1491(16) ?
    C24 N24 . 1.1483(16) ?
    C25 H25A . 0.9800 ?
    C25 H25B . 0.9800 ?
    C25 H25C . 0.9800 ?
loop_
    _geom_angle_atom_site_label_1
    _geom_angle_atom_site_label_2
    _geom_angle_atom_site_label_3
    _geom_angle_site_symmetry_1
    _geom_angle_site_symmetry_3
    _geom_angle
    _geom_angle_publ_flag
    C6 C1 C2 . . 118.46(11) ?
    C6 C1 C11 . . 120.72(10) ?
    C2 C1 C11 . . 120.82(10) ?
    C3 C2 C1 . . 121.57(10) ?
    C3 C2 H2 . . 119.2 ?
    C1 C2 H2 . . 119.2 ?
    C2 C3 C4 . . 119.01(10) ?
    C2 C3 C21 . . 119.45(10) ?
    C4 C3 C21 . . 121.50(10) ?
    C5 C4 C3 . . 119.86(11) ?
    C5 C4 H4 . . 120.1 ?
    C3 C4 H4 . . 120.1 ?
    C6 C5 C4 . . 120.56(11) ?
    C6 C5 H5 . . 119.7 ?
    C4 C5 H5 . . 119.7 ?
    C5 C6 C1 . . 120.52(11) ?
    C5 C6 H6 . . 119.7 ?
    C1 C6 H6 . . 119.7 ?
    C1 C11 C12 . . 114.71(9) ?
    C1 C11 H11A . . 108.6 ?
    C12 C11 H11A . . 108.6 ?
    C1 C11 H11B . . 108.6 ?
    C12 C11 H11B . . 108.6 ?
    H11A C11 H11B . . 107.6 ?
    C13 C12 C14 . . 107.77(10) ?
    C13 C12 C15 . . 109.73(10) ?
    C14 C12 C15 . . 108.47(10) ?
    C13 C12 C11 . . 109.36(10) ?
    C14 C12 C11 . . 110.56(9) ?
    C15 C12 C11 . . 110.88(9) ?
    N13 C13 C12 . . 178.01(15) ?
    N14 C14 C12 . . 177.80(14) ?
    C12 C15 H15A . . 109.5 ?
    C12 C15 H15B . . 109.5 ?
    H15A C15 H15B . . 109.5 ?
    C12 C15 H15C . . 109.5 ?
    H15A C15 H15C . . 109.5 ?
    H15B C15 H15C . . 109.5 ?
    C3 C21 C22 . . 114.28(9) ?
    C3 C21 H21A . . 108.7 ?
    C22 C21 H21A . . 108.7 ?
    C3 C21 H21B . . 108.7 ?
    C22 C21 H21B . . 108.7 ?
    H21A C21 H21B . . 107.6 ?
    C24 C22 C23 . . 108.18(9) ?
    C24 C22 C25 . . 109.35(9) ?
    C23 C22 C25 . . 109.81(10) ?
    C24 C22 C21 . . 106.92(9) ?
    C23 C22 C21 . . 109.70(9) ?
    C25 C22 C21 . . 112.74(9) ?
    N23 C23 C22 . . 177.17(12) ?
    N24 C24 C22 . . 176.36(12) ?
    C22 C25 H25A . . 109.5 ?
    C22 C25 H25B . . 109.5 ?
    H25A C25 H25B . . 109.5 ?
    C22 C25 H25C . . 109.5 ?
    H25A C25 H25C . . 109.5 ?
    H25B C25 H25C . . 109.5 ?
loop_
    _geom_torsion_atom_site_label_1
    _geom_torsion_atom_site_label_2
    _geom_torsion_atom_site_label_3
    _geom_torsion_atom_site_label_4
    _geom_torsion_site_symmetry_1
    _geom_torsion_site_symmetry_2
    _geom_torsion_site_symmetry_3
    _geom_torsion_site_symmetry_4
    _geom_torsion
    _geom_torsion_publ_flag
    C6 C1 C2 C3 . . . . 0.90(16) ?
    C11 C1 C2 C3 . . . . -178.74(10) ?
    C1 C2 C3 C4 . . . . -0.63(16) ?
    C1 C2 C3 C21 . . . . 177.21(10) ?
    C2 C3 C4 C5 . . . . -0.23(16) ?
    C21 C3 C4 C5 . . . . -178.02(10) ?
    C3 C4 C5 C6 . . . . 0.80(17) ?
    C4 C5 C6 C1 . . . . -0.52(17) ?
    C2 C1 C6 C5 . . . . -0.32(17) ?
    C11 C1 C6 C5 . . . . 179.32(10) ?
    C6 C1 C11 C12 . . . . -104.02(12) ?
    C2 C1 C11 C12 . . . . 75.62(13) ?
    C1 C11 C12 C13 . . . . 56.49(13) ?
    C1 C11 C12 C14 . . . . -62.02(13) ?
    C1 C11 C12 C15 . . . . 177.63(9) ?
    C2 C3 C21 C22 . . . . 88.93(12) ?
    C4 C3 C21 C22 . . . . -93.29(12) ?
    C3 C21 C22 C24 . . . . -170.87(9) ?
    C3 C21 C22 C23 . . . . -53.79(13) ?
    C3 C21 C22 C25 . . . . 68.93(12) ?
loop_
    _geom_hbond_atom_site_label_D
    _geom_hbond_atom_site_label_H
    _geom_hbond_atom_site_label_A
    _geom_hbond_site_symmetry_A
    _geom_hbond_distance_DH
    _geom_hbond_distance_HA
    _geom_hbond_distance_DA
    _geom_hbond_angle_DHA
    C11 H11A N24 3_666 0.99 2.49 3.4028(17) 153
data_global
_journal_date_recd_electronic     2009-06-16
_journal_date_accepted     2009-06-17
_journal_name_full     'Acta Crystallographica, Section E'
_journal_year     2009
_journal_volume     65
_journal_issue      7
_journal_page_first     o1658
_journal_page_last     o1658
_journal_paper_category     QO
_journal_coeditor_code     AT2821
_publ_contact_author
;
      Dr. Michael Bolte
      Institut f\"ur Anorganische Chemie
      J. W. Goethe-Universit\"at
      Max--von-Laue-Str. 7
      60438 Frankfurt/Main
      Germany
;
_publ_contact_author_email     bolte@chemie.uni-frankfurt.de
_publ_contact_author_fax     '49 69 798 29239'
_publ_contact_author_phone     '49 69 798 29136'
_publ_section_title
;
2,2'-Dimethyl-2,2'-(<i>m</i>-phenylenedimethylene)propanedinitrile
;
loop_
    _publ_author_name
    _publ_author_address
    'Zhao, Junmei'
;     Fachbereich Chemie, Pharmazie und Geowissenschaften
      Abteilung Lehramt Chemie,
      Johannes Gutenberg-Universit\"at Mainz
      Duesbergweg 10-14
      55099 Mainz
      Germany
;
    'B\"ohmer, Volker'
;     Fachbereich Chemie, Pharmazie und Geowissenschaften
      Abteilung Lehramt Chemie,
      Johannes Gutenberg-Universit\"at Mainz
      Duesbergweg 10-14
      55099 Mainz
      Germany
;
    'Bolte, Michael'
;     Institut f\"ur Anorganische Chemie
      Johann Wolfgang Goethe-Universit\"at Frankfurt
      Max-von-Laue-Strasse 7
      60438 Frankfurt/Main
      Germany
;
