# Supplementary material for: 2,2′-Dimethyl-2,2′-(m-phenyl­ene­dimethyl­ene)propane­dinitrile
Source: Acta Crystallogr Sect E Struct Rep Online. 2009 Jun 20;65(Pt 7):o1658. doi: 10.1107/S1600536809023344 (PMC2969357; doi:10.1107/S1600536809023344)
Supplement: Supplementary file 2 [file e-65-o1658-Isup2.hkl]

# 
# h,k,l, Fc-squared, Fo-squared, sigma(Fo-squared) and status flag 
# 
data_I
_shelx_title ' boeh62 in P21/c' 
_shelx_refln_list_code          4 
_shelx_F_calc_maximum      120.46 
_exptl_crystal_F_000       552.00 
_reflns_d_resolution_high  0.8218 
 
loop_ 
 _symmetry_equiv_pos_as_xyz 
 'x, y, z' 
 '-x, y+1/2, -z+1/2' 
 '-x, -y, -z' 
 'x, -y-1/2, z-1/2' 
 
_cell_length_a    11.6475 
_cell_length_b    13.3751 
_cell_length_c     9.4691 
_cell_angle_alpha  90.000 
_cell_angle_beta   99.020 
_cell_angle_gamma  90.000 
 
_shelx_F_squared_multiplier     1.000 
 
loop_ 
 _refln_index_h 
 _refln_index_k 
 _refln_index_l 
 _refln_F_squared_calc 
 _refln_F_squared_meas 
 _refln_F_squared_sigma 
 _refln_observed_status 
   2   0   0       83.60       69.98      4.35 o 
   3   0   0     7045.45     7300.73    307.73 o 
   4   0   0      219.62      220.12      3.67 o 
   5   0   0       24.32       28.17      2.23 o 
   6   0   0        8.78       11.62      1.05 o 
   7   0   0      708.72      719.68     15.23 o 
   8   0   0        1.72        1.22      1.20 o 
   9   0   0       51.82       45.51      1.84 o 
  10   0   0      121.26      123.29      1.57 o 
  11   0   0     1229.78     1198.15     45.42 o 
  12   0   0      770.29      763.53      5.71 o 
  13   0   0      120.45      118.06      2.41 o 
   2   1   0      557.82      453.39      8.73 o 
   3   1   0      635.73      611.23      9.75 o 
   4   1   0     1630.23     1531.65     12.79 o 
   5   1   0       12.58       10.39      0.95 o 
   6   1   0       43.14       44.81      1.27 o 
   7   1   0      242.24      241.32      2.69 o 
   8   1   0      170.48      178.89      3.80 o 
   9   1   0      106.49       97.46      1.24 o 
  10   1   0       20.59       20.13      0.90 o 
  11   1   0       76.02       71.16      1.49 o 
  12   1   0      102.85      106.00      1.64 o 
  13   1   0      163.09      162.84      2.96 o 
   1   2   0     1958.01     1489.53     21.36 o 
   2   2   0        5.87        2.92      1.50 o 
   3   2   0      882.41      852.28     25.00 o 
   4   2   0      789.91      800.48     12.36 o 
   5   2   0      296.31      308.75      7.71 o 
   6   2   0        4.10        2.01      1.04 o 
   7   2   0      966.49      991.29     12.69 o 
   8   2   0       27.05       31.78      0.95 o 
   9   2   0      118.66      120.34      1.38 o 
  10   2   0        8.47        7.62      0.85 o 
  11   2   0      175.25      169.61      3.09 o 
  12   2   0      256.31      254.29      2.98 o 
  13   2   0      112.29      106.90      1.64 o 
   1   3   0      389.61      375.78     10.19 o 
   2   3   0     3883.63     4036.41    124.68 o 
   3   3   0       43.78       47.29      1.95 o 
   4   3   0     2671.90     2794.22     58.04 o 
   5   3   0      256.52      256.70      5.08 o 
   6   3   0       26.65       21.60      1.25 o 
   7   3   0      390.17      407.87      4.69 o 
   8   3   0      400.69      413.92      4.97 o 
   9   3   0       31.29       31.24      0.92 o 
  10   3   0       58.17       60.74      1.65 o 
  11   3   0       17.37       15.91      1.05 o 
  12   3   0       35.71       38.60      1.32 o 
  13   3   0      185.81      176.18      3.76 o 
   0   4   0        1.78       22.01     13.48 o 
   1   4   0     1728.96     1595.76     24.10 o 
   2   4   0       90.38       69.25      1.56 o 
   3   4   0      305.38      319.26      4.15 o 
   4   4   0      307.25      355.69      3.77 o 
   5   4   0      227.85      231.55      5.47 o 
   6   4   0       50.03       38.77      1.59 o 
   7   4   0       55.71       61.79      1.46 o 
   8   4   0      268.10      280.81      5.06 o 
   9   4   0       10.66       10.72      1.00 o 
  10   4   0       26.04       28.07      0.87 o 
  11   4   0        0.05        0.68      0.88 o 
  12   4   0        6.76        5.26      0.89 o 
  13   4   0        3.42        4.83      1.18 o 
   1   5   0     2025.37     1977.41     50.02 o 
   2   5   0       19.24       28.04      1.10 o 
   3   5   0        8.10       11.61      1.33 o 
   4   5   0      396.67      458.92      9.33 o 
   5   5   0      492.82      496.79      6.96 o 
   6   5   0        2.30        0.43      1.65 o 
   7   5   0     1193.19     1268.62     14.50 o 
   8   5   0      152.97      153.55      2.91 o 
   9   5   0        0.57       -0.54      1.18 o 
  10   5   0        1.10       -0.25      1.13 o 
  11   5   0      122.88      122.01      3.83 o 
  12   5   0       15.04       14.66      1.06 o 
  13   5   0       29.92       27.72      1.41 o 
   0   6   0      776.33      779.02     50.46 o 
   1   6   0      120.25      111.22      3.16 o 
   2   6   0       56.43       56.63      1.40 o 
   3   6   0     1649.59     1737.55     33.31 o 
   4   6   0      309.22      355.61     12.90 o 
   5   6   0      273.49      300.69      4.38 o 
   6   6   0      514.41      533.84      5.53 o 
   7   6   0       14.23       17.98      1.35 o 
   8   6   0      576.14      594.99      8.64 o 
   9   6   0       63.40       71.31      4.18 o 
  10   6   0       24.79       24.98      1.06 o 
  11   6   0       37.92       34.61      1.31 o 
  12   6   0        1.73        0.86      1.11 o 
   1   7   0      155.69      153.39      3.48 o 
   2   7   0      104.64      106.48      1.78 o 
   3   7   0        6.57        9.95      1.44 o 
   4   7   0       54.36       58.47      1.99 o 
   5   7   0      241.41      247.23      2.39 o 
   6   7   0       86.11       91.36      2.86 o 
   7   7   0      177.10      181.91      3.33 o 
   8   7   0      229.39      234.14      3.17 o 
   9   7   0        0.06       -1.01      1.01 o 
  10   7   0       71.99       71.43      2.75 o 
  11   7   0       58.97       59.19      1.83 o 
  12   7   0        2.21        2.87      1.48 o 
   0   8   0        1.18        0.26      1.51 o 
   1   8   0        4.23        9.98      5.07 o 
   2   8   0       71.39       80.57      2.04 o 
   3   8   0        4.71        8.87      1.01 o 
   4   8   0      373.98      390.61     12.14 o 
   5   8   0        0.03        1.30      1.34 o 
   6   8   0      227.99      231.88      6.00 o 
   7   8   0       83.29       80.52      1.76 o 
   8   8   0      262.94      269.21      8.92 o 
   9   8   0      144.58      160.13      7.27 o 
  10   8   0       75.63       79.55      2.66 o 
  11   8   0      304.76      304.78     10.24 o 
  12   8   0        0.54        3.88      1.42 o 
   1   9   0       69.66       69.89      2.22 o 
   2   9   0      102.68      100.17      3.13 o 
   3   9   0      133.59      131.96      4.18 o 
   4   9   0      314.89      304.04     14.00 o 
   5   9   0      168.41      164.97      5.32 o 
   6   9   0      109.12      114.92      3.67 o 
   7   9   0      651.94      644.55     18.75 o 
   8   9   0      304.24      315.58     14.41 o 
   9   9   0        0.82        1.13      1.21 o 
  10   9   0        0.80        2.53      1.02 o 
  11   9   0        2.98        3.72      1.02 o 
   0  10   0       61.59       48.88      1.70 o 
   1  10   0        9.64       12.51      1.21 o 
   2  10   0       13.29       13.39      1.12 o 
   3  10   0       12.28       13.60      1.14 o 
   4  10   0        4.93        7.20      1.52 o 
   5  10   0      204.12      205.62      6.09 o 
   6  10   0      973.51      969.63     28.92 o 
   7  10   0       36.37       41.81      3.77 o 
   8  10   0       48.12       56.07      2.64 o 
   9  10   0      100.93      103.04      4.65 o 
  10  10   0        5.10        6.44      1.20 o 
  11  10   0       20.06       14.47      1.83 o 
   1  11   0        0.85        0.83      0.90 o 
   2  11   0        5.27        9.12      1.07 o 
   3  11   0        1.14        1.67      1.12 o 
   4  11   0      404.87      407.84     15.84 o 
   5  11   0       87.34       93.81      6.31 o 
   6  11   0       38.36       42.62      1.92 o 
   7  11   0      306.64      329.02     12.56 o 
   8  11   0       13.73       14.86      1.31 o 
   9  11   0        6.19        9.24      1.26 o 
  10  11   0       16.07       20.34      1.86 o 
   0  12   0       88.21       68.79      1.95 o 
   1  12   0       65.30       51.45      1.30 o 
   2  12   0      225.01      199.48      7.80 o 
   3  12   0       30.90       34.49      1.42 o 
   4  12   0       94.00       95.53      4.21 o 
   5  12   0      162.72      171.67      8.65 o 
   6  12   0       78.84       77.63      2.93 o 
   7  12   0       27.83       28.94      1.90 o 
   8  12   0        4.60        7.12      1.92 o 
   9  12   0       74.32       71.58     10.67 o 
   1  13   0       37.71       32.83      1.28 o 
   2  13   0        2.11        3.38      1.02 o 
   3  13   0      129.70      118.48      4.73 o 
   4  13   0        5.50        5.52      1.08 o 
   5  13   0       26.23       24.75      1.58 o 
   6  13   0        6.59        7.62      1.27 o 
   7  13   0       39.59       47.29      3.67 o 
   8  13   0       48.30       43.98      5.09 o 
   0  14   0      223.47      191.94     18.60 o 
   1  14   0       47.43       43.43      1.27 o 
   2  14   0       33.46       26.71      1.60 o 
   3  14   0      102.30       96.88      2.80 o 
   4  14   0       69.53       72.11      2.44 o 
   5  14   0        9.11        9.25      1.18 o 
   6  14   0       11.74       11.56      1.55 o 
   7  14   0       21.40       17.83      2.47 o 
   1  15   0        0.03        0.97      1.01 o 
   2  15   0       48.45       47.10      1.37 o 
   3  15   0        6.04        9.70      1.14 o 
   4  15   0       14.48       14.13      1.39 o 
   5  15   0        2.12        3.84      1.57 o 
   0  16   0      146.57      132.77     15.01 o 
   1  16   0        0.42        0.74      0.99 o 
   2  16   0       56.65       62.76      3.37 o 
 -14   1   1       65.24       61.60      3.34 o 
 -13   1   1        1.87        1.82      0.96 o 
 -12   1   1       59.44       53.95      1.35 o 
 -11   1   1        7.50        6.24      0.81 o 
 -10   1   1      107.07      107.42      2.19 o 
  -9   1   1       76.76       83.08      1.63 o 
  -8   1   1       63.50       65.27      1.54 o 
  -7   1   1      145.79      129.07      1.76 o 
  -6   1   1        0.19        2.43      1.39 o 
  -5   1   1      430.63      409.55      4.43 o 
  -4   1   1     5534.73     5945.57     67.07 o 
  -3   1   1     1107.71     1079.00     14.64 o 
  -2   1   1       78.61       61.53      1.97 o 
   2   1   1     1620.03     1426.75     31.40 o 
   3   1   1     2210.52     2078.32     32.78 o 
   4   1   1      168.83      157.47      2.01 o 
   5   1   1      220.36      221.62      3.24 o 
   6   1   1      145.88      141.71      3.21 o 
   7   1   1       63.41       66.75      1.67 o 
   8   1   1       21.84       21.74      1.17 o 
   9   1   1        1.39        1.43      0.86 o 
  10   1   1      160.81      157.27      3.43 o 
  11   1   1       70.25       70.28      1.48 o 
  12   1   1        1.42        2.56      1.16 o 
  13   1   1       51.59       46.55      2.12 o 
 -14   2   1       14.45       11.32      1.59 o 
 -13   2   1       32.11       29.42      1.08 o 
 -12   2   1      201.83      197.35      3.21 o 
 -11   2   1       14.34       15.37      0.91 o 
 -10   2   1       53.38       42.80      1.10 o 
  -9   2   1      160.77      168.58      3.52 o 
  -8   2   1      832.72      868.45     12.50 o 
  -7   2   1      887.83      940.92     15.11 o 
  -6   2   1      225.72      241.01      3.16 o 
  -5   2   1      851.74      885.95     14.89 o 
  -4   2   1      769.05      765.35     12.61 o 
  -3   2   1     1482.31     1462.14     37.11 o 
  -2   2   1    14510.31    16182.63    251.75 o 
  -1   2   1     1359.87     1058.76     36.38 o 
   0   2   1      262.24      211.18      2.71 o 
   1   2   1     8726.99     8774.79    211.97 o 
   2   2   1        1.21        1.38      1.13 o 
   3   2   1      295.72      276.00      6.36 o 
   4   2   1     3186.77     3318.38     23.25 o 
   5   2   1      699.94      702.48      6.06 o 
   6   2   1       69.23       71.66      1.27 o 
   7   2   1       66.57       72.12      1.46 o 
   8   2   1      150.91      165.36      2.13 o 
   9   2   1      143.64      144.65      2.88 o 
  10   2   1        0.20        1.44      1.17 o 
  11   2   1       60.93       62.40      1.31 o 
  12   2   1       37.31       34.53      1.17 o 
  13   2   1       30.03       29.09      1.33 o 
 -13   3   1        4.04        3.98      0.83 o 
 -12   3   1      102.48       87.28      1.27 o 
 -11   3   1      179.06      181.46      3.65 o 
 -10   3   1      135.14      126.81      2.58 o 
  -9   3   1       42.70       48.85      1.34 o 
  -8   3   1      116.56      127.12      1.91 o 
  -7   3   1      485.45      502.61      9.16 o 
  -6   3   1       26.26       23.11      1.55 o 
  -5   3   1      479.09      513.55     11.79 o 
  -4   3   1      719.49      734.75     17.64 o 
  -3   3   1        9.22        5.86      1.75 o 
  -2   3   1      314.71      307.35     13.55 o 
  -1   3   1     1661.22     1508.22     19.41 o 
   0   3   1       22.59       27.63      1.39 o 
   1   3   1       89.65       92.29      2.15 o 
   2   3   1      656.63      610.12      5.40 o 
   3   3   1     4501.90     4817.28     36.18 o 
   4   3   1      763.98      810.10     11.71 o 
   5   3   1      101.84      111.96      1.46 o 
   6   3   1      525.90      571.16      6.14 o 
   7   3   1        0.13        0.95      0.94 o 
   8   3   1       84.21       82.60      1.49 o 
   9   3   1       13.55       15.50      1.26 o 
  10   3   1       36.04       35.87      1.20 o 
  11   3   1       37.27       36.21      1.62 o 
  12   3   1        9.08       10.28      1.44 o 
  13   3   1        1.66        1.22      0.94 o 
 -13   4   1       55.27       50.25      2.17 o 
 -12   4   1        0.30        0.81      0.89 o 
 -11   4   1       45.77       45.04      1.88 o 
 -10   4   1       34.30       37.14      1.04 o 
  -9   4   1       47.44       51.56      1.96 o 
  -8   4   1      373.62      384.64      5.14 o 
  -7   4   1     1823.60     1946.13     33.09 o 
  -6   4   1      280.66      285.58      5.10 o 
  -5   4   1      341.59      341.88      7.37 o 
  -4   4   1       12.54       10.41      2.04 o 
  -3   4   1      419.43      419.13     10.81 o 
  -2   4   1     8742.04     8967.43    331.80 o 
  -1   4   1      313.78      292.62      5.15 o 
   0   4   1       46.04       45.26      1.50 o 
   1   4   1       22.30       26.55      1.17 o 
   2   4   1      631.81      672.78     10.48 o 
   3   4   1      795.15      875.75      4.59 o 
   4   4   1       35.85       40.59      1.24 o 
   5   4   1      162.92      165.40      1.89 o 
   6   4   1     1210.56     1312.49     19.08 o 
   7   4   1      113.84      131.71      2.91 o 
   8   4   1        1.26        0.94      0.77 o 
   9   4   1       53.02       51.96      1.42 o 
  10   4   1      127.57      124.66      1.64 o 
  11   4   1      431.79      419.00      4.51 o 
  12   4   1      106.59      106.82      1.85 o 
  13   4   1       19.72       16.96      1.18 o 
 -13   5   1       26.48       22.47      1.19 o 
 -12   5   1        0.17        1.42      0.97 o 
 -11   5   1        0.02        1.01      1.24 o 
 -10   5   1        4.08        6.87      1.46 o 
  -9   5   1       24.26       30.27      2.71 o 
  -8   5   1        0.72        0.98      0.95 o 
  -7   5   1      109.50      120.70      3.86 o 
  -6   5   1      542.76      607.64     16.40 o 
  -5   5   1       34.39       34.27      1.73 o 
  -4   5   1      612.33      672.13     19.70 o 
  -3   5   1      112.24      108.69      5.11 o 
  -2   5   1       47.86       43.31      1.43 o 
  -1   5   1       15.27       11.73      1.22 o 
   0   5   1      902.23      898.00     21.60 o 
   1   5   1       20.03       21.79      1.29 o 
   2   5   1       81.41       83.98      1.87 o 
   3   5   1       50.57       60.61      1.54 o 
   4   5   1      143.55      139.71      2.20 o 
   5   5   1      326.83      365.73      4.47 o 
   6   5   1      858.11      998.60     21.39 o 
   7   5   1        1.23        0.84      0.85 o 
   8   5   1      557.42      568.57     16.20 o 
   9   5   1        0.45        0.81      1.34 o 
  10   5   1       19.80       23.75      1.60 o 
  11   5   1        6.29        5.49      1.21 o 
  12   5   1       14.02       14.98      1.52 o 
  13   5   1       59.73       49.74      1.91 o 
 -13   6   1      225.60      232.75      4.72 o 
 -12   6   1        6.60        6.89      0.99 o 
 -11   6   1       71.10       73.26      2.99 o 
 -10   6   1      101.32      106.21      2.00 o 
  -9   6   1      550.01      546.44      5.83 o 
  -8   6   1       15.26       14.99      1.38 o 
  -7   6   1      218.61      215.60     11.31 o 
  -6   6   1      102.53      105.74      8.09 o 
  -5   6   1       50.73       44.87      3.54 o 
  -4   6   1      194.74      198.74     10.66 o 
  -3   6   1      840.12      857.14     18.95 o 
  -2   6   1      937.03     1086.74     50.11 o 
  -1   6   1     1945.39     1915.57     35.19 o 
   0   6   1      446.01      455.88      8.37 o 
   1   6   1      864.11      922.85     17.23 o 
   2   6   1      159.87      147.51      3.84 o 
   3   6   1      139.02      149.38      3.51 o 
   4   6   1      269.01      289.95      5.30 o 
   5   6   1      185.81      197.88      4.09 o 
   6   6   1      291.66      322.11      5.34 o 
   7   6   1      268.79      285.38      7.31 o 
   8   6   1       29.85       30.37      1.15 o 
   9   6   1     1023.80     1034.76      4.99 o 
  10   6   1       23.48       16.84      1.78 o 
  11   6   1       14.17       16.28      1.55 o 
  12   6   1      225.65      204.63      7.48 o 
 -12   7   1       31.03       27.65      1.32 o 
 -11   7   1       28.01       31.34      2.26 o 
 -10   7   1      121.53      112.93      6.97 o 
  -9   7   1        1.63        2.61      2.37 o 
  -8   7   1      194.76      213.13      2.78 o 
  -7   7   1      148.24      140.02      4.03 o 
  -6   7   1       21.60       23.23      1.65 o 
  -5   7   1       22.58       26.31      1.97 o 
  -4   7   1       19.77       21.04      2.14 o 
  -3   7   1      646.25      712.46     26.66 o 
  -2   7   1       15.07       15.53      1.10 o 
  -1   7   1      944.82      977.46     16.72 o 
   0   7   1       38.44       53.76      1.38 o 
   1   7   1       58.09       60.05      1.54 o 
   2   7   1      248.37      212.06      2.99 o 
   3   7   1      893.39      918.59      9.24 o 
   4   7   1      160.54      170.42      4.41 o 
   5   7   1      227.45      219.56      4.75 o 
   6   7   1      289.93      287.41      4.42 o 
   7   7   1      338.23      362.59      7.31 o 
   8   7   1        1.79        4.78      1.79 o 
   9   7   1       93.97      101.57      2.02 o 
  10   7   1       31.61       33.74      1.46 o 
  11   7   1        1.79       -0.31      1.53 o 
  12   7   1       80.36       75.16      3.83 o 
 -12   8   1       62.50       65.63      2.31 o 
 -11   8   1        1.19        3.67      1.21 o 
 -10   8   1       77.88       68.56      1.90 o 
  -9   8   1       97.30      101.30      7.95 o 
  -8   8   1      207.47      218.62     16.81 o 
  -7   8   1       23.03       28.97      2.02 o 
  -6   8   1       56.12       67.18      5.38 o 
  -5   8   1      285.21      301.49     20.78 o 
  -4   8   1       98.84      114.74      4.08 o 
  -3   8   1       30.04       35.17      1.24 o 
  -2   8   1      132.91      149.22      4.01 o 
  -1   8   1       66.22       88.59      1.58 o 
   0   8   1        3.58        7.52      1.17 o 
   1   8   1      156.10      178.14      8.25 o 
   2   8   1        6.25        3.04      1.03 o 
   3   8   1        7.26       12.57      1.72 o 
   4   8   1      158.36      172.29      2.99 o 
   5   8   1       81.25       86.57      1.50 o 
   6   8   1      911.52      936.49     16.96 o 
   7   8   1       34.43       36.96      1.35 o 
   8   8   1       34.66       32.72      1.25 o 
   9   8   1        7.79        9.14      1.25 o 
  10   8   1       31.98       31.47      1.35 o 
  11   8   1        0.01        0.24      1.05 o 
 -11   9   1      111.41      116.22      4.26 o 
 -10   9   1      230.13      233.81     20.52 o 
  -9   9   1      267.36      278.52      4.86 o 
  -8   9   1      429.76      451.34     21.64 o 
  -7   9   1       26.20       25.36      1.64 o 
  -6   9   1      308.64      329.25     26.28 o 
  -5   9   1      108.60       95.13      7.79 o 
  -4   9   1        1.60        1.79      1.29 o 
  -3   9   1      104.53      100.32      2.76 o 
  -2   9   1       39.43       37.75      1.92 o 
  -1   9   1       13.78        9.93      0.95 o 
   0   9   1       10.16       15.44      1.51 o 
   1   9   1       15.83       13.33      1.09 o 
   2   9   1        0.51        0.41      0.89 o 
   3   9   1       68.90       66.51      2.42 o 
   4   9   1      153.61      152.05      3.99 o 
   5   9   1     1228.48     1216.37     11.59 o 
   6   9   1      114.01      118.29      2.49 o 
   7   9   1       44.25       41.70      1.40 o 
   8   9   1        3.25        2.80      1.21 o 
   9   9   1        0.58        1.71      1.11 o 
  10   9   1       24.43       22.50      1.34 o 
  11   9   1      142.84      133.20      7.40 o 
 -11  10   1       13.57       12.64      1.25 o 
 -10  10   1        8.09        7.48      1.31 o 
  -9  10   1        5.61        6.63      2.85 o 
  -8  10   1      116.11      110.41      5.11 o 
  -7  10   1      145.07      137.08     10.44 o 
  -6  10   1      115.33      141.27     17.68 o 
  -5  10   1       13.41       15.93      1.69 o 
  -4  10   1       69.95       65.44      4.38 o 
  -3  10   1       58.45       46.55      1.42 o 
  -2  10   1      100.52       99.13      1.93 o 
  -1  10   1        9.65        9.26      1.16 o 
   0  10   1       28.70       21.70      1.16 o 
   1  10   1       19.27       23.07      1.26 o 
   2  10   1       94.42      101.77      3.64 o 
   3  10   1        0.49        0.38      1.06 o 
   4  10   1      157.83      162.57      2.03 o 
   5  10   1       80.60       83.25      1.47 o 
   6  10   1      523.35      515.58     10.69 o 
   7  10   1       13.00       13.68      1.43 o 
   8  10   1       82.45       77.85      1.63 o 
   9  10   1       21.20       24.04      1.57 o 
  10  10   1        0.01        1.14      1.31 o 
 -10  11   1        1.20        3.87      1.36 o 
  -9  11   1        9.73       10.11      1.93 o 
  -8  11   1       20.17       23.03      1.55 o 
  -7  11   1       34.83       34.65      2.64 o 
  -6  11   1       45.95       51.64      7.97 o 
  -5  11   1      291.58      270.43      5.70 o 
  -4  11   1        8.21        6.85      1.26 o 
  -3  11   1       28.66       27.04      1.34 o 
  -2  11   1      123.12      103.18      3.24 o 
  -1  11   1        8.90        8.96      1.18 o 
   0  11   1      231.15      222.82      8.44 o 
   1  11   1       77.53       67.70      1.45 o 
   2  11   1        7.00        7.06      1.04 o 
   3  11   1      152.33      153.35      3.81 o 
   4  11   1       95.88       90.03      3.12 o 
   5  11   1       61.96       62.12      1.63 o 
   6  11   1       75.68       75.15      3.12 o 
   7  11   1      120.41      110.47      2.73 o 
   8  11   1        2.13        1.46      1.24 o 
   9  11   1       48.81       46.98      1.72 o 
  -9  12   1       32.47       39.15      1.52 o 
  -8  12   1       31.19       32.89      2.01 o 
  -7  12   1        0.28        2.66      1.68 o 
  -6  12   1        2.98       -0.83      3.07 o 
  -5  12   1        0.41       -0.67      1.06 o 
  -4  12   1       50.76       52.86      1.47 o 
  -3  12   1        4.06        2.93      1.18 o 
  -2  12   1        9.13       10.91      0.94 o 
  -1  12   1        0.13        0.51      0.89 o 
   0  12   1       89.07       82.67      1.39 o 
   1  12   1      284.82      277.77      8.34 o 
   2  12   1        8.75        8.56      1.06 o 
   3  12   1        8.37        7.74      1.22 o 
   4  12   1       80.53       78.66      2.85 o 
   5  12   1        9.16       11.97      1.31 o 
   6  12   1       56.62       54.23      1.30 o 
   7  12   1        3.25        3.78      1.17 o 
   8  12   1        2.71        3.81      1.34 o 
   9  12   1       93.32       83.09      5.32 o 
  -8  13   1       13.32       11.73      1.83 o 
  -7  13   1       59.76       60.87      4.40 o 
  -6  13   1        2.10        2.56      1.61 o 
  -5  13   1        6.10        3.99      1.43 o 
  -4  13   1       71.83       60.77      1.49 o 
  -3  13   1       24.04       27.20      1.78 o 
  -2  13   1       65.83       60.98      1.30 o 
  -1  13   1       35.66       34.20      1.30 o 
   0  13   1      226.15      197.01     22.10 o 
   1  13   1        6.00        5.35      1.02 o 
   2  13   1        5.83        5.47      1.05 o 
   3  13   1      164.79      159.68      3.77 o 
   4  13   1       35.63       37.32      1.69 o 
   5  13   1       14.94       17.72      1.37 o 
   6  13   1       11.84       12.38      1.22 o 
   7  13   1        0.01        0.90      1.14 o 
   8  13   1       37.97       41.09      1.95 o 
  -7  14   1        6.94        9.23      1.21 o 
  -6  14   1       32.05       32.76      2.41 o 
  -5  14   1        5.49        6.46      1.27 o 
  -4  14   1        0.19        0.26      1.30 o 
  -3  14   1      181.76      156.29      5.23 o 
  -2  14   1       74.69       79.69      3.41 o 
  -1  14   1      218.45      202.30      6.63 o 
   0  14   1       30.74       32.35      1.15 o 
   1  14   1       13.73       14.20      1.06 o 
   2  14   1       99.35       92.41      3.08 o 
   3  14   1       41.00       41.58      1.26 o 
   4  14   1        4.92        5.97      1.11 o 
   5  14   1      100.45      114.95      6.63 o 
   6  14   1       11.41       12.44      1.42 o 
  -5  15   1      101.63      104.01      1.85 o 
  -4  15   1       17.68       13.83      1.24 o 
  -3  15   1       65.16       58.54      3.00 o 
  -2  15   1        0.86        1.42      0.99 o 
  -1  15   1       11.26       12.55      1.17 o 
   0  15   1       55.40       48.47      2.89 o 
   1  15   1        0.64        2.24      1.15 o 
   2  15   1        3.56        4.76      1.07 o 
   3  15   1       36.77       39.48      2.62 o 
   4  15   1       87.11       84.38      3.14 o 
   5  15   1       76.53       83.88      2.94 o 
  -2  16   1       46.30       36.73      1.51 o 
  -1  16   1        7.82       13.20      1.42 o 
   0  16   1        0.47        0.89      0.89 o 
   1  16   1       12.76        9.67      1.18 o 
 -14   0   2      292.48      274.70     11.16 o 
 -13   0   2      198.38      185.09      4.07 o 
 -12   0   2        3.35        2.85      1.59 o 
 -11   0   2      382.23      367.79      3.66 o 
 -10   0   2        0.34        1.62      1.65 o 
  -9   0   2       25.45       37.02      2.08 o 
  -8   0   2      719.10      767.50     19.08 o 
  -7   0   2      341.37      370.60      9.55 o 
  -6   0   2      188.50      216.12      4.37 o 
  -5   0   2     2561.09     2603.78     17.71 o 
  -3   0   2     3503.78     3357.28     48.80 o 
  -2   0   2      877.16      770.30      7.09 o 
   1   0   2       27.53       29.55      1.64 o 
   2   0   2       21.03       16.83      1.85 o 
   3   0   2     1045.49      968.82     28.55 o 
   4   0   2      502.24      510.56      5.39 o 
   5   0   2      186.30      154.77      2.24 o 
   6   0   2       68.31       79.05      3.77 o 
   7   0   2       86.32       80.91      1.94 o 
   8   0   2      393.37      409.41     14.03 o 
   9   0   2        1.49        2.95      1.67 o 
  10   0   2     1146.37     1211.05     19.46 o 
  11   0   2      275.26      274.59      5.22 o 
  12   0   2      106.61      105.81      2.15 o 
  13   0   2      122.43      121.31      2.98 o 
 -14   1   2       10.59        8.77      0.77 o 
 -13   1   2       22.74       21.32      0.85 o 
 -12   1   2      116.80      114.98      2.93 o 
 -11   1   2      237.76      209.31      2.19 o 
 -10   1   2       46.61       42.12      1.28 o 
  -9   1   2       19.29       14.96      1.31 o 
  -8   1   2       12.32       12.50      0.97 o 
  -7   1   2        1.43        5.93      1.10 o 
  -6   1   2      935.54     1002.60     14.16 o 
  -5   1   2      336.83      332.93      2.84 o 
  -4   1   2     1905.72     1918.21     22.86 o 
  -3   1   2     3132.59     3071.11     29.06 o 
  -2   1   2     4874.90     4901.32    216.15 o 
  -1   1   2     2390.60     2223.24    110.29 o 
   0   1   2     1183.21     1030.43     29.42 o 
   1   1   2     5258.28     4716.52    148.38 o 
   2   1   2     1471.27     1339.47     16.02 o 
   3   1   2      245.13      227.91      4.87 o 
   4   1   2      151.00      173.86      2.63 o 
   5   1   2      327.24      337.14      7.68 o 
   6   1   2      193.68      192.48      1.72 o 
   7   1   2       10.40       10.28      0.94 o 
   8   1   2       42.03       38.28      1.15 o 
   9   1   2      480.57      504.20      4.18 o 
  10   1   2      472.84      473.14      5.90 o 
  11   1   2       69.62       71.13      1.48 o 
  12   1   2        4.05        3.11      0.93 o 
  13   1   2       11.90       11.94      1.08 o 
 -14   2   2       93.82       84.72      1.75 o 
 -13   2   2       22.05       22.60      0.94 o 
 -12   2   2        0.57        1.73      0.88 o 
 -11   2   2       66.76       65.51      1.46 o 
 -10   2   2       47.38       41.53      1.59 o 
  -9   2   2        5.53        3.27      1.28 o 
  -8   2   2      301.66      300.21      3.72 o 
  -7   2   2       46.96       44.82      1.52 o 
  -6   2   2        0.00        0.64      1.25 o 
  -5   2   2       70.33       79.31      1.72 o 
  -4   2   2       96.08       97.25      2.30 o 
  -3   2   2    12966.99    14297.97    326.17 o 
  -2   2   2     5065.11     4793.87    159.96 o 
  -1   2   2     5170.84     4862.64     53.42 o 
   0   2   2       91.88       89.52      3.93 o 
   1   2   2        0.44        0.07      1.60 o 
   2   2   2     2043.09     1909.95     28.59 o 
   3   2   2      271.91      263.75      5.53 o 
   4   2   2      216.98      242.47      6.70 o 
   5   2   2       35.01       50.71      1.07 o 
   6   2   2      305.11      292.38      4.94 o 
   7   2   2      188.79      192.33      2.16 o 
   8   2   2      219.73      217.67      3.62 o 
   9   2   2       55.69       53.70      1.31 o 
  10   2   2      286.76      293.85      4.23 o 
  11   2   2      172.85      173.73      2.44 o 
  12   2   2       19.27       16.69      1.09 o 
  13   2   2        4.03        4.54      0.96 o 
 -13   3   2        3.24        1.11      0.91 o 
 -12   3   2       17.95       17.11      0.87 o 
 -11   3   2       23.47       23.69      0.99 o 
 -10   3   2      564.99      555.61     15.84 o 
  -9   3   2       42.37       43.21      1.26 o 
  -8   3   2      425.72      484.84      8.41 o 
  -7   3   2      720.54      682.50      9.68 o 
  -6   3   2      760.21      849.80      9.95 o 
  -5   3   2      996.13     1139.61     22.43 o 
  -4   3   2       42.89       41.00      1.88 o 
  -3   3   2     2228.76     2240.12     41.75 o 
  -2   3   2      707.40      583.30     14.85 o 
  -1   3   2      935.08      783.12     43.61 o 
   0   3   2     1251.17     1128.75     12.99 o 
   1   3   2     9338.80    10094.86    132.13 o 
   2   3   2      144.90      135.29      5.54 o 
   3   3   2      372.66      436.79      9.38 o 
   4   3   2     3213.97     3526.54     58.81 o 
   5   3   2      525.69      535.59      3.09 o 
   6   3   2       46.07       46.67      1.04 o 
   7   3   2        5.32        4.53      0.97 o 
   8   3   2        5.00        5.79      1.04 o 
   9   3   2       96.49       97.44      2.53 o 
  10   3   2       89.38       88.28      2.07 o 
  11   3   2       85.08       80.99      2.94 o 
  12   3   2       35.38       36.82      1.32 o 
  13   3   2       52.68       53.24      2.57 o 
 -13   4   2        3.47        4.77      1.24 o 
 -12   4   2       37.21       40.05      1.23 o 
 -11   4   2       54.86       52.01      1.25 o 
 -10   4   2      309.04      300.17      5.09 o 
  -9   4   2        8.33        8.48      1.26 o 
  -8   4   2      105.99      104.99      2.98 o 
  -7   4   2      127.74      142.32      2.87 o 
  -6   4   2      863.25      919.36     24.98 o 
  -5   4   2       48.84       54.80      4.25 o 
  -4   4   2      119.25      120.28      2.43 o 
  -3   4   2      153.90      164.69      4.14 o 
  -2   4   2       62.11       60.00      1.53 o 
  -1   4   2     1202.26     1177.08     20.93 o 
   0   4   2     1408.39     1394.38     19.06 o 
   1   4   2      811.44      802.85      5.63 o 
   2   4   2      399.81      387.85      9.04 o 
   3   4   2      779.27      841.11      4.77 o 
   4   4   2     1318.97     1433.71     16.50 o 
   5   4   2      394.46      444.67      7.88 o 
   6   4   2        0.81        0.49      0.91 o 
   7   4   2      108.65      109.51      2.55 o 
   8   4   2      153.88      153.34      3.59 o 
   9   4   2        0.46       -0.41      1.44 o 
  10   4   2       67.53       66.19      1.40 o 
  11   4   2       33.70       33.13      1.35 o 
  12   4   2       68.82       65.83      1.97 o 
 -13   5   2       13.72       11.49      1.33 o 
 -12   5   2        0.21       -0.03      1.12 o 
 -11   5   2       35.58       44.08      1.39 o 
 -10   5   2       25.95       29.99      1.13 o 
  -9   5   2      103.13      111.34      2.97 o 
  -8   5   2      188.84      194.65      6.04 o 
  -7   5   2        1.06        2.46      1.73 o 
  -6   5   2      597.18      650.00     60.62 o 
  -5   5   2       79.87       97.62      6.52 o 
  -4   5   2      600.86      626.18     41.16 o 
  -3   5   2        2.67        0.53      1.13 o 
  -2   5   2      548.80      529.74     11.37 o 
  -1   5   2      125.12      137.90      3.96 o 
   0   5   2     1007.80     1008.38     23.40 o 
   1   5   2      661.67      679.22      8.10 o 
   2   5   2       80.73       88.42      2.85 o 
   3   5   2      605.64      723.22     11.36 o 
   4   5   2       10.60       10.46      1.39 o 
   5   5   2      135.33      139.98      3.73 o 
   6   5   2      491.36      505.36     11.13 o 
   7   5   2       67.24       68.92      2.75 o 
   8   5   2      104.59      105.08      1.90 o 
   9   5   2       61.86       59.64      2.68 o 
  10   5   2       11.08       12.64      1.19 o 
  11   5   2       10.74       13.82      1.24 o 
  12   5   2       43.59       38.03      1.87 o 
 -13   6   2       21.64       22.76      2.27 o 
 -12   6   2       10.49        9.51      1.83 o 
 -11   6   2       22.39       23.71      2.09 o 
 -10   6   2        2.49        2.41      1.27 o 
  -9   6   2       49.24       47.98      1.62 o 
  -8   6   2        3.70        5.86      1.28 o 
  -7   6   2      312.83      311.46     15.06 o 
  -6   6   2       31.78       34.22      1.49 o 
  -5   6   2      534.78      574.34     45.42 o 
  -4   6   2      157.76      160.32      9.65 o 
  -3   6   2      102.98      108.56      4.18 o 
  -2   6   2      214.05      230.33      4.43 o 
  -1   6   2       35.25       37.19      1.29 o 
   0   6   2       18.79       18.44      1.32 o 
   1   6   2       58.75       64.21      2.82 o 
   2   6   2      362.52      413.53      7.54 o 
   3   6   2      680.59      755.66     25.74 o 
   4   6   2      220.53      259.92      4.04 o 
   5   6   2       30.98       32.67      1.07 o 
   6   6   2      233.58      248.67      8.74 o 
   7   6   2      188.12      191.10      2.27 o 
   8   6   2      252.56      249.27      7.97 o 
   9   6   2       17.91       18.05      1.95 o 
  10   6   2       57.61       63.48      3.39 o 
  11   6   2        3.14        4.81      1.43 o 
  12   6   2       49.40       44.46      2.62 o 
 -12   7   2       32.92       32.36      2.15 o 
 -11   7   2       29.08       30.27      1.61 o 
 -10   7   2       16.87       18.81      1.74 o 
  -9   7   2      437.88      434.52     12.14 o 
  -8   7   2        7.37        6.26      1.31 o 
  -7   7   2       45.88       41.20      1.47 o 
  -6   7   2       62.82       69.26      2.33 o 
  -5   7   2      118.24      129.71      7.48 o 
  -4   7   2      230.49      249.98     13.31 o 
  -3   7   2      131.16      127.76      4.87 o 
  -2   7   2       92.97       81.91      2.78 o 
  -1   7   2       11.92       14.68      3.23 o 
   0   7   2       49.00       52.71      1.63 o 
   1   7   2        0.70        2.55      0.94 o 
   2   7   2      452.32      475.43      6.18 o 
   3   7   2        4.74        5.45      1.22 o 
   4   7   2      243.58      233.15      3.82 o 
   5   7   2      499.11      518.13      9.12 o 
   6   7   2       18.49       21.33      1.09 o 
   7   7   2       88.21      100.30      1.60 o 
   8   7   2        0.23        2.90      1.40 o 
   9   7   2      544.10      566.31     14.90 o 
  10   7   2        0.15        1.61      1.22 o 
  11   7   2        7.30        8.18      1.56 o 
  12   7   2        2.23        2.58      2.86 o 
 -12   8   2        6.68        8.69      2.96 o 
 -11   8   2        0.10       -1.28      1.38 o 
 -10   8   2      160.39      164.77     15.74 o 
  -9   8   2       99.12      115.73      9.45 o 
  -8   8   2       47.14       45.76      1.83 o 
  -7   8   2      203.45      226.22     10.93 o 
  -6   8   2      218.08      207.80     20.30 o 
  -5   8   2       82.23       95.74      7.25 o 
  -4   8   2        3.60        7.69      1.50 o 
  -3   8   2      171.76      175.85      4.49 o 
  -2   8   2      123.31      123.26      4.33 o 
  -1   8   2      169.98      176.67      3.49 o 
   0   8   2      705.14      721.52      8.08 o 
   1   8   2        0.43        0.84      0.89 o 
   2   8   2       45.30       49.22      1.44 o 
   3   8   2      391.43      409.42      2.95 o 
   4   8   2       12.02       10.23      1.40 o 
   5   8   2      492.67      488.64      9.30 o 
   6   8   2      274.34      286.08      8.67 o 
   7   8   2      862.96      886.37      6.93 o 
   8   8   2       42.19       40.82      1.35 o 
   9   8   2      137.36      130.04      3.38 o 
  10   8   2       18.91       16.69      1.27 o 
  11   8   2       92.44       89.37      3.52 o 
 -11   9   2       90.83       93.16      4.27 o 
 -10   9   2      108.11      117.73      2.05 o 
  -9   9   2      264.66      267.93     21.97 o 
  -8   9   2      226.15      230.65     18.04 o 
  -7   9   2      892.54      928.82     82.62 o 
  -6   9   2        1.23        0.13      2.97 o 
  -5   9   2      107.62      109.18     11.87 o 
  -4   9   2      109.82      105.10      3.43 o 
  -3   9   2       10.12        9.05      1.06 o 
  -2   9   2        1.48        1.86      0.93 o 
  -1   9   2        5.57        5.81      1.10 o 
   0   9   2       40.89       40.08      1.32 o 
   1   9   2      194.03      197.97      5.02 o 
   2   9   2      174.09      174.66      2.25 o 
   3   9   2      910.31      936.09     29.08 o 
   4   9   2      522.45      541.49      5.97 o 
   5   9   2       42.17       41.27      1.08 o 
   6   9   2      130.22      137.88      2.79 o 
   7   9   2        2.48        4.88      1.15 o 
   8   9   2        0.35       -0.79      1.18 o 
   9   9   2       48.85       47.19      1.36 o 
  10   9   2        8.52        9.85      1.21 o 
 -11  10   2      121.86      124.17      4.31 o 
 -10  10   2      119.97      119.36     15.28 o 
  -9  10   2      213.32      225.43     14.35 o 
  -8  10   2        4.74        6.46      2.06 o 
  -7  10   2        6.04        7.49      1.77 o 
  -6  10   2       47.92       54.40      2.94 o 
  -5  10   2        5.90        7.97      1.85 o 
  -4  10   2        0.73        0.44      1.15 o 
  -3  10   2       77.18       71.08      2.97 o 
  -2  10   2        0.52        1.68      1.09 o 
  -1  10   2        8.22        5.83      0.97 o 
   0  10   2        5.08        5.64      0.91 o 
   1  10   2      122.95      125.47      1.97 o 
   2  10   2      508.27      505.48      5.38 o 
   3  10   2       40.47       44.46      2.52 o 
   4  10   2      255.49      256.16      4.31 o 
   5  10   2       83.25       87.03      2.13 o 
   6  10   2       21.56       19.71      1.12 o 
   7  10   2      318.81      333.59      5.20 o 
   8  10   2        6.78        5.57      1.03 o 
   9  10   2       71.87       71.43      2.89 o 
  10  10   2       92.60       95.15      4.25 o 
 -10  11   2      169.25      163.96      7.93 o 
  -9  11   2       36.90       36.95      1.61 o 
  -8  11   2      287.83      272.59     11.07 o 
  -7  11   2      359.00      370.37     38.14 o 
  -6  11   2       20.90       17.49      2.39 o 
  -5  11   2        0.02        2.17      1.37 o 
  -4  11   2        2.03        2.13      1.13 o 
  -3  11   2        0.52        0.25      1.01 o 
  -2  11   2       79.48       64.61      1.65 o 
  -1  11   2       73.53       77.17      1.36 o 
   0  11   2        1.50        3.27      1.13 o 
   1  11   2        5.13        6.14      1.18 o 
   2  11   2        0.06        0.80      1.44 o 
   3  11   2     1260.90     1263.40     18.88 o 
   4  11   2      263.18      263.97      2.93 o 
   5  11   2      464.69      470.47      6.27 o 
   6  11   2      234.32      224.52      3.43 o 
   7  11   2       43.89       40.82      1.44 o 
   8  11   2       71.26       65.92      1.65 o 
   9  11   2       24.92       28.24      1.46 o 
  -9  12   2       65.47       65.95      5.74 o 
  -8  12   2        2.38        4.22      1.27 o 
  -7  12   2       10.35       11.02      1.69 o 
  -6  12   2        3.55        4.49      1.59 o 
  -5  12   2        2.52        6.05      2.05 o 
  -4  12   2        0.41        1.77      1.13 o 
  -3  12   2      236.21      214.17      7.59 o 
  -2  12   2      339.21      309.99      6.46 o 
  -1  12   2        4.30        2.35      1.09 o 
   0  12   2       56.81       52.73      1.33 o 
   1  12   2        4.40        5.31      1.11 o 
   2  12   2        1.98        1.02      1.20 o 
   3  12   2        1.54        3.43      1.43 o 
   4  12   2       59.74       57.74      1.81 o 
   5  12   2        3.29        1.95      1.18 o 
   6  12   2        1.38        2.48      1.08 o 
   7  12   2        5.66        5.67      1.21 o 
   8  12   2       17.08       17.86      1.24 o 
  -8  13   2       55.58       56.85      2.38 o 
  -7  13   2       13.62       18.48      1.46 o 
  -6  13   2       33.40       39.94      4.07 o 
  -5  13   2       38.08       40.19      1.61 o 
  -4  13   2      190.56      179.00      6.08 o 
  -3  13   2        2.44        2.71      1.17 o 
  -2  13   2       49.19       41.86      1.37 o 
  -1  13   2       16.08       15.85      1.20 o 
   0  13   2       35.19       38.86      1.69 o 
   1  13   2       84.19       90.14      2.43 o 
   2  13   2       22.08       22.00      1.34 o 
   3  13   2        0.87        1.28      1.03 o 
   4  13   2       26.78       28.22      2.09 o 
   5  13   2        0.54        0.92      1.43 o 
   6  13   2       25.83       24.85      1.23 o 
   7  13   2       63.21       65.70      1.57 o 
  -7  14   2        4.15        4.51      1.74 o 
  -6  14   2        3.81        4.24      1.42 o 
  -5  14   2       21.32       22.31      2.96 o 
  -4  14   2       20.83       17.63      2.16 o 
  -3  14   2       40.39       38.73      1.25 o 
  -2  14   2      135.34      127.97      5.36 o 
  -1  14   2      307.40      279.44      7.02 o 
   0  14   2        9.26        9.07      1.01 o 
   1  14   2       25.99       23.65      1.21 o 
   2  14   2       45.75       46.08      1.30 o 
   3  14   2       21.36       21.12      1.45 o 
   4  14   2       66.02       70.99      1.98 o 
   5  14   2        0.21        2.55      2.13 o 
   6  14   2       81.48       81.37      1.66 o 
  -5  15   2      109.16      100.64      2.17 o 
  -4  15   2        1.01        3.18      1.24 o 
  -3  15   2       19.10       22.27      1.32 o 
  -2  15   2        5.75        4.20      0.99 o 
  -1  15   2       29.38       28.55      1.19 o 
   0  15   2       13.28       11.37      1.16 o 
   1  15   2        1.08        2.84      1.03 o 
   2  15   2        0.88        1.82      1.36 o 
   3  15   2       36.96       41.41      1.57 o 
   4  15   2       55.11       53.65      1.51 o 
  -1  16   2        1.62        2.94      1.74 o 
 -14   1   3        0.49        0.93      0.97 o 
 -13   1   3        0.03       -0.05      1.09 o 
 -12   1   3       97.36       83.69      1.48 o 
 -11   1   3      143.85      132.97      3.64 o 
 -10   1   3       25.96       21.25      1.20 o 
  -9   1   3      199.78      187.57      1.98 o 
  -8   1   3      379.82      393.78      7.60 o 
  -7   1   3     1622.77     1722.23     21.31 o 
  -6   1   3       29.95       36.99      1.32 o 
  -5   1   3        1.31        4.49      2.51 o 
  -4   1   3      308.56      295.00      2.37 o 
  -3   1   3      194.10      180.39      3.99 o 
  -2   1   3     3261.08     3144.59     24.72 o 
  -1   1   3     3514.28     3207.22    107.53 o 
   0   1   3      689.11      591.80      7.23 o 
   1   1   3      339.13      304.31      8.23 o 
   2   1   3       78.85       72.54      2.16 o 
   3   1   3       37.37       37.00      1.02 o 
   4   1   3        9.34        8.82      0.99 o 
   5   1   3       52.51       53.16      0.93 o 
   6   1   3      219.78      200.87      1.71 o 
   7   1   3        0.23        0.69      0.61 o 
   8   1   3        2.34        0.98      0.89 o 
   9   1   3       19.52       18.66      1.48 o 
  10   1   3       17.98       21.79      2.59 o 
  11   1   3       82.75       81.61      1.72 o 
  12   1   3       13.32       13.16      1.19 o 
 -13   2   3       71.39       64.60      1.37 o 
 -12   2   3      107.32      106.60      1.78 o 
 -11   2   3      142.86      147.32      1.87 o 
 -10   2   3      228.95      224.29      3.74 o 
  -9   2   3      637.69      629.18     10.90 o 
  -8   2   3      166.01      179.59      2.81 o 
  -7   2   3      197.46      197.74      3.93 o 
  -6   2   3      135.27      139.06      6.12 o 
  -5   2   3      556.04      587.49     10.62 o 
  -4   2   3      227.59      231.73     10.43 o 
  -3   2   3      142.80      119.29      1.69 o 
  -2   2   3       52.89       59.09      1.32 o 
  -1   2   3      339.53      305.31      3.24 o 
   0   2   3      209.60      182.60      6.09 o 
   1   2   3      483.83      452.06      4.07 o 
   2   2   3       59.81       51.79      1.34 o 
   3   2   3     1023.56     1025.33     18.52 o 
   4   2   3       31.92       33.37      1.42 o 
   5   2   3      201.66      209.38      3.48 o 
   6   2   3        0.66        0.87      0.72 o 
   7   2   3        2.27        1.24      0.86 o 
   8   2   3      200.92      206.93      5.85 o 
   9   2   3      313.42      317.80      4.73 o 
  10   2   3       40.06       43.69      1.24 o 
  11   2   3       62.43       64.44      1.91 o 
  12   2   3        4.22        4.24      0.87 o 
 -13   3   3       13.25       12.62      1.01 o 
 -12   3   3       11.34       12.06      1.26 o 
 -11   3   3        2.21        2.77      0.97 o 
 -10   3   3      131.95      124.31      2.57 o 
  -9   3   3       69.88       66.31      1.61 o 
  -8   3   3      284.24      295.05     10.78 o 
  -7   3   3       12.46       14.73      1.16 o 
  -6   3   3      819.21      858.22     18.36 o 
  -5   3   3        6.90        9.14      1.35 o 
  -4   3   3       11.96       14.24      2.38 o 
  -3   3   3       48.90       49.97      1.25 o 
  -2   3   3       14.42       16.61      1.63 o 
  -1   3   3       86.19       80.16      1.24 o 
   0   3   3     1901.08     1815.76     75.97 o 
   1   3   3       44.41       40.75      1.66 o 
   2   3   3     3945.96     4046.44     87.06 o 
   3   3   3      142.01      144.92      3.14 o 
   4   3   3       29.02       21.55      0.96 o 
   5   3   3        4.94        3.78      0.97 o 
   6   3   3       35.72       41.56      1.78 o 
   7   3   3      273.53      266.68      7.76 o 
   8   3   3      151.09      155.29      4.08 o 
   9   3   3       64.67       66.11      2.17 o 
  10   3   3       42.29       41.67      1.07 o 
  11   3   3        6.52        7.55      0.89 o 
  12   3   3        1.37        1.78      0.97 o 
 -13   4   3       43.44       37.66      1.10 o 
 -12   4   3       81.90       84.36      1.61 o 
 -11   4   3        3.60        7.69      1.15 o 
 -10   4   3        6.31        5.92      1.37 o 
  -9   4   3      482.34      487.33      4.29 o 
  -8   4   3       13.30       11.70      1.16 o 
  -7   4   3       30.03       35.53      1.61 o 
  -6   4   3      558.96      539.58      7.38 o 
  -5   4   3       80.32       76.36      5.22 o 
  -4   4   3     1139.34     1124.88     31.49 o 
  -3   4   3      127.16      147.94      6.07 o 
  -2   4   3        2.89        4.47      1.16 o 
  -1   4   3      580.61      555.57     11.98 o 
   0   4   3      579.92      618.28     15.54 o 
   1   4   3      154.66      128.31      3.93 o 
   2   4   3      794.98      786.03     15.80 o 
   3   4   3     1714.72     1752.32     37.99 o 
   4   4   3        1.95        0.63      0.90 o 
   5   4   3       11.96       13.63      1.52 o 
   6   4   3      141.97      155.40      1.96 o 
   7   4   3       24.46       22.96      1.99 o 
   8   4   3      268.38      247.85     10.91 o 
   9   4   3       42.85       39.90      2.40 o 
  10   4   3       27.34       24.59      1.66 o 
  11   4   3       38.56       39.47      2.58 o 
  12   4   3        5.88        5.28      1.32 o 
 -13   5   3        0.21        0.84      1.09 o 
 -12   5   3       19.24       16.96      1.14 o 
 -11   5   3        5.24        6.82      0.97 o 
 -10   5   3      795.33      800.44     19.28 o 
  -9   5   3      141.87      144.36     12.16 o 
  -8   5   3      305.23      304.76      5.01 o 
  -7   5   3       28.28       35.53      1.88 o 
  -6   5   3       45.39       45.80      2.99 o 
  -5   5   3       99.33      118.32      9.66 o 
  -4   5   3     3212.28     3276.50    131.94 o 
  -3   5   3      482.60      450.30     16.61 o 
  -2   5   3      126.37      147.77      4.62 o 
  -1   5   3      182.75      186.12      6.73 o 
   0   5   3        3.84        3.72      1.23 o 
   1   5   3     1980.84     2155.36     28.28 o 
   2   5   3     1430.74     1569.82     21.29 o 
   3   5   3       19.19       24.58      0.98 o 
   4   5   3       24.65       15.94      1.20 o 
   5   5   3       65.45       81.17      2.14 o 
   6   5   3       22.79       20.21      1.11 o 
   7   5   3        4.61        3.70      1.09 o 
   8   5   3      242.57      224.96      7.56 o 
   9   5   3       74.11       67.58      1.53 o 
  10   5   3       39.32       50.41      1.41 o 
  11   5   3      104.83       99.37      2.95 o 
  12   5   3      116.34      112.97      6.56 o 
 -13   6   3        5.92        3.89      1.23 o 
 -12   6   3        7.44        5.75      1.14 o 
 -11   6   3        0.85       -0.75      1.25 o 
 -10   6   3       16.53       21.60      1.19 o 
  -9   6   3        2.12        1.64      2.72 o 
  -8   6   3        0.55        2.40      1.47 o 
  -7   6   3       18.24       20.83      2.85 o 
  -6   6   3      131.56      149.75      6.59 o 
  -5   6   3      473.03      509.95      5.93 o 
  -4   6   3      407.40      397.65     10.71 o 
  -3   6   3     1637.67     1839.55     55.60 o 
  -2   6   3      385.18      381.82      7.97 o 
  -1   6   3        4.46        7.41      1.10 o 
   0   6   3      136.66      139.47      2.19 o 
   1   6   3      323.50      340.25      5.07 o 
   2   6   3        9.32        7.10      1.01 o 
   3   6   3      368.74      370.83      7.92 o 
   4   6   3       98.30       94.21      2.52 o 
   5   6   3      151.51      163.34      2.46 o 
   6   6   3       55.10       52.86      1.84 o 
   7   6   3       94.17      110.60      3.45 o 
   8   6   3      122.64      106.88      4.15 o 
   9   6   3      406.62      385.31      7.53 o 
  10   6   3        0.22        1.44      1.18 o 
  11   6   3       16.34       24.14      1.29 o 
 -12   7   3      196.70      205.41      9.45 o 
 -11   7   3       32.75       34.03      1.62 o 
 -10   7   3       63.05       67.36      1.41 o 
  -9   7   3      166.67      166.86      4.41 o 
  -8   7   3       66.28       61.28      1.62 o 
  -7   7   3       69.64       62.16      6.84 o 
  -6   7   3       65.34       53.41      6.08 o 
  -5   7   3        2.14        7.10      1.65 o 
  -4   7   3      210.68      256.64      5.39 o 
  -3   7   3      342.58      347.27      8.11 o 
  -2   7   3      494.80      467.62     10.01 o 
  -1   7   3       50.96       41.20      1.15 o 
   0   7   3       99.39       97.27      4.88 o 
   1   7   3        5.75        3.35      1.04 o 
   2   7   3      501.26      488.21      7.19 o 
   3   7   3      852.85      926.13     10.45 o 
   4   7   3        5.56        9.89      0.86 o 
   5   7   3       32.50       36.96      1.27 o 
   6   7   3       10.29       10.59      1.01 o 
   7   7   3        0.04        1.60      0.94 o 
   8   7   3      156.10      144.70      6.03 o 
   9   7   3       49.85       51.70      1.63 o 
  10   7   3       26.32       23.48      1.46 o 
  11   7   3        0.06        0.16      1.86 o 
 -12   8   3       85.56       87.21      9.20 o 
 -11   8   3       92.12       89.12      1.87 o 
 -10   8   3       10.18       11.61      2.52 o 
  -9   8   3       99.28       97.85      3.79 o 
  -8   8   3        0.15        1.88      1.68 o 
  -7   8   3      156.42      171.44      7.60 o 
  -6   8   3       38.81       40.40      1.82 o 
  -5   8   3       55.05       62.52      3.80 o 
  -4   8   3       50.64       46.31      1.98 o 
  -3   8   3      164.78      202.64      6.85 o 
  -2   8   3      137.20      147.21      6.77 o 
  -1   8   3      261.89      281.50      7.92 o 
   0   8   3       46.62       58.87      1.73 o 
   1   8   3        0.02       -1.22      1.22 o 
   2   8   3       50.56       49.09      1.43 o 
   3   8   3       66.75       67.13      2.94 o 
   4   8   3      170.78      165.31      2.37 o 
   5   8   3      526.69      531.83      7.94 o 
   6   8   3       85.16       74.52      2.02 o 
   7   8   3        0.13        1.40      0.85 o 
   8   8   3       13.07        8.63      1.10 o 
   9   8   3       20.19       15.06      1.23 o 
  10   8   3        4.16        3.71      1.00 o 
  11   8   3       51.86       42.23      2.04 o 
 -11   9   3        2.42        3.03      1.70 o 
 -10   9   3      346.39      338.97     13.59 o 
  -9   9   3      160.29      159.14     13.34 o 
  -8   9   3      163.88      172.66     15.88 o 
  -7   9   3        4.61       10.58      2.03 o 
  -6   9   3       28.39       31.54      5.49 o 
  -5   9   3       14.72       24.44      3.70 o 
  -4   9   3      155.88      162.07      8.63 o 
  -3   9   3        8.50        6.40      1.02 o 
  -2   9   3        2.23        1.86      1.14 o 
  -1   9   3       25.48       25.87      1.06 o 
   0   9   3      106.14      103.17      1.51 o 
   1   9   3     1064.13     1069.40     19.75 o 
   2   9   3      897.59      896.01     11.43 o 
   3   9   3      346.32      346.41      6.12 o 
   4   9   3     1843.99     1859.79      7.31 o 
   5   9   3      159.86      171.29      4.46 o 
   6   9   3       46.86       42.55      1.12 o 
   7   9   3       93.84       95.81      2.05 o 
   8   9   3        2.18        3.89      1.14 o 
   9   9   3        5.91        6.01      1.00 o 
  10   9   3       11.29       14.04      1.25 o 
 -10  10   3       20.87       21.84      1.85 o 
  -9  10   3       14.23       14.13      1.81 o 
  -8  10   3        5.02        2.70      1.60 o 
  -7  10   3      151.72      163.29     22.01 o 
  -6  10   3        0.26        1.87      1.64 o 
  -5  10   3        2.75        0.97      2.46 o 
  -4  10   3        0.33        0.19      1.31 o 
  -3  10   3      130.31      122.31      4.48 o 
  -2  10   3       15.02       14.41      1.00 o 
  -1  10   3      451.38      441.62      8.77 o 
   0  10   3        1.29        1.46      0.99 o 
   1  10   3       11.29       12.87      1.22 o 
   2  10   3        1.54        1.15      1.67 o 
   3  10   3       14.67       12.75      1.52 o 
   4  10   3      303.40      318.36      4.11 o 
   5  10   3      212.75      222.28      1.90 o 
   6  10   3      207.55      197.43      3.68 o 
   7  10   3       14.57       10.56      1.06 o 
   8  10   3       18.46       16.02      1.27 o 
   9  10   3       10.58       12.52      1.18 o 
 -10  11   3       58.54       63.12      1.62 o 
  -9  11   3        6.87       11.63      4.68 o 
  -8  11   3        8.80        9.22      1.72 o 
  -7  11   3        2.62        4.11      1.73 o 
  -6  11   3      110.63       95.37     11.04 o 
  -5  11   3        7.16        5.95      1.59 o 
  -4  11   3       60.38       56.58      2.28 o 
  -3  11   3        9.99       11.18      1.17 o 
  -2  11   3        3.33        4.61      1.21 o 
  -1  11   3        6.25        5.90      1.18 o 
   0  11   3       52.92       47.65      1.17 o 
   1  11   3        0.26        0.89      1.10 o 
   2  11   3      449.68      461.92     11.38 o 
   3  11   3      149.34      147.36      5.14 o 
   4  11   3        9.59       12.48      1.46 o 
   5  11   3        4.88        5.91      0.86 o 
   6  11   3       26.24       28.53      1.09 o 
   7  11   3        0.42        1.12      1.07 o 
   8  11   3        0.06        0.75      1.14 o 
   9  11   3        0.14        1.74      1.47 o 
  -9  12   3       59.02       58.24      3.52 o 
  -8  12   3        2.36        5.48      1.41 o 
  -7  12   3       12.39       12.94      1.24 o 
  -6  12   3       48.68       44.42      4.41 o 
  -5  12   3       47.96       48.78      6.93 o 
  -4  12   3      172.94      175.18      7.84 o 
  -3  12   3       15.80       15.17      1.14 o 
  -2  12   3        0.00       -0.91      1.09 o 
  -1  12   3      171.80      171.31      1.74 o 
   0  12   3       23.19       21.57      1.04 o 
   1  12   3       57.80       52.43      1.73 o 
   2  12   3       20.69       22.02      1.50 o 
   3  12   3      150.79      155.15      2.04 o 
   4  12   3       96.14      105.50      2.85 o 
   5  12   3       34.71       32.42      1.03 o 
   6  12   3        0.50        0.54      1.13 o 
   7  12   3        6.61        7.87      1.11 o 
   8  12   3        4.47        7.02      1.13 o 
  -8  13   3        5.01        5.50      1.42 o 
  -7  13   3        4.73        4.44      1.57 o 
  -6  13   3       18.45       14.97      1.86 o 
  -5  13   3      292.39      282.27     29.03 o 
  -4  13   3       36.82       39.63      1.33 o 
  -3  13   3       60.92       64.36      2.38 o 
  -2  13   3       30.52       31.75      1.35 o 
  -1  13   3      143.79      140.61      4.63 o 
   0  13   3       27.82       32.92      1.25 o 
   1  13   3       92.23       89.75      2.47 o 
   2  13   3       12.41       11.25      1.25 o 
   3  13   3        4.80        6.79      1.34 o 
   4  13   3       66.90       65.15      1.68 o 
   5  13   3        1.37        1.98      1.07 o 
   6  13   3      210.73      220.60      3.19 o 
  -6  14   3        0.94        0.08      1.59 o 
  -5  14   3        0.07       -0.44      1.50 o 
  -4  14   3       89.81       91.30      4.92 o 
  -3  14   3        0.15        1.42      1.17 o 
  -2  14   3       15.51       11.30      1.05 o 
  -1  14   3        1.44        3.33      0.88 o 
   0  14   3       78.72       78.81      1.70 o 
   1  14   3       13.08       11.77      1.24 o 
   2  14   3        0.31        1.20      1.13 o 
   3  14   3        2.37        2.79      1.39 o 
   4  14   3       36.51       36.36      1.25 o 
   5  14   3       14.27       11.93      1.53 o 
  -4  15   3       53.02       53.35      2.75 o 
  -3  15   3       89.23       87.18      4.21 o 
  -2  15   3       38.82       38.26      1.18 o 
  -1  15   3       13.85       11.04      1.15 o 
   0  15   3       14.73       13.29      1.31 o 
   1  15   3      109.01      110.56      3.31 o 
   2  15   3      143.27      141.48      3.64 o 
   3  15   3        1.03        0.79      1.16 o 
 -13   0   4       20.03       10.63      2.91 o 
 -12   0   4       23.60       23.62      1.58 o 
 -11   0   4      344.48      337.97      6.50 o 
 -10   0   4       30.54       23.24      1.63 o 
  -9   0   4       27.60       35.64      1.79 o 
  -8   0   4       35.83       40.42      1.89 o 
  -7   0   4      284.30      297.08     13.21 o 
  -6   0   4     1754.71     1771.94     10.04 o 
  -5   0   4     3853.36     4058.07     53.20 o 
  -4   0   4     3674.68     3826.44     31.23 o 
  -3   0   4      152.00      150.64      3.62 o 
  -2   0   4      265.29      258.76      4.12 o 
   0   0   4      401.41      351.27      4.85 o 
   1   0   4      213.36      201.42      3.47 o 
   2   0   4     1597.73     1452.24     12.02 o 
   3   0   4     1128.47     1035.19     37.16 o 
   4   0   4      554.55      534.93      3.98 o 
   5   0   4      406.63      427.88     12.25 o 
   6   0   4     1083.83     1141.11     57.43 o 
   7   0   4      460.21      497.36     26.02 o 
   8   0   4       79.36       81.95      4.43 o 
   9   0   4      529.16      536.73     16.53 o 
  10   0   4      105.67      109.13      1.91 o 
  11   0   4       21.65       21.65      1.70 o 
  12   0   4       53.09       57.48      3.61 o 
 -13   1   4      147.02      139.97      2.12 o 
 -12   1   4       66.03       55.76      1.73 o 
 -11   1   4        0.03        0.58      1.14 o 
 -10   1   4       36.65       31.18      1.23 o 
  -9   1   4       18.63       20.59      1.42 o 
  -8   1   4       67.54       62.07      1.87 o 
  -7   1   4       97.37       95.96      2.76 o 
  -6   1   4     4235.50     4657.43     61.47 o 
  -5   1   4      272.45      318.32      3.46 o 
  -4   1   4      701.27      685.80     20.21 o 
  -3   1   4      851.47      836.44     17.15 o 
  -2   1   4      234.81      200.96      3.38 o 
  -1   1   4      239.84      229.51      3.99 o 
   0   1   4      243.88      250.49      4.09 o 
   1   1   4      200.35      187.08      9.84 o 
   2   1   4      226.15      207.33      1.96 o 
   3   1   4     1487.56     1532.63     37.69 o 
   4   1   4      100.39      100.16      2.08 o 
   5   1   4      474.98      472.16     11.08 o 
   6   1   4       98.30       94.12      2.59 o 
   7   1   4        0.01       -0.95      0.95 o 
   8   1   4     1055.31     1121.46     13.65 o 
   9   1   4      117.29      120.79      2.88 o 
  10   1   4       23.89       24.79      1.15 o 
  11   1   4        0.37        0.55      0.87 o 
  12   1   4       17.95       19.95      1.26 o 
 -13   2   4       97.30       96.63      3.74 o 
 -12   2   4        1.11        2.19      0.88 o 
 -11   2   4        6.28        8.11      1.03 o 
 -10   2   4       15.23       18.27      1.20 o 
  -9   2   4       36.62       34.22      1.81 o 
  -8   2   4       10.92        9.67      1.25 o 
  -7   2   4      580.00      602.50     15.97 o 
  -6   2   4      420.22      443.99      8.89 o 
  -5   2   4     1745.41     1831.04     28.59 o 
  -4   2   4      469.76      543.99      8.87 o 
  -3   2   4      102.87      118.07      3.44 o 
  -2   2   4       25.51       27.46      5.65 o 
  -1   2   4       80.57       71.54      4.96 o 
   0   2   4      428.18      380.65      4.97 o 
   1   2   4     1306.30     1290.70     48.11 o 
   2   2   4       98.74      109.39      5.37 o 
   3   2   4       45.09       44.35      1.82 o 
   4   2   4       24.54       27.51      1.23 o 
   5   2   4       82.18       86.97      1.57 o 
   6   2   4      122.49      126.78      3.46 o 
   7   2   4      865.36      878.22     21.40 o 
   8   2   4       81.52       89.65      1.91 o 
   9   2   4        6.64        6.39      0.86 o 
  10   2   4       86.66       85.94      1.29 o 
  11   2   4       39.20       40.41      1.13 o 
  12   2   4        3.37        1.68      1.61 o 
 -13   3   4        0.63        0.42      1.15 o 
 -12   3   4      278.91      270.78      7.63 o 
 -11   3   4      160.42      138.32      2.86 o 
 -10   3   4       27.70       26.49      1.36 o 
  -9   3   4     1003.96     1116.07     38.20 o 
  -8   3   4       33.98       33.86      1.54 o 
  -7   3   4       29.36       29.41      1.12 o 
  -6   3   4       63.61       75.39      9.07 o 
  -5   3   4      558.94      570.85     21.91 o 
  -4   3   4      872.65      889.45     32.25 o 
  -3   3   4      185.70      155.86      4.06 o 
  -2   3   4       22.20       20.40      1.01 o 
  -1   3   4      394.38      420.97     31.90 o 
   0   3   4      930.44      967.66     23.79 o 
   1   3   4      189.09      157.91      8.90 o 
   2   3   4      176.07      203.18      2.95 o 
   3   3   4      530.65      546.22     14.42 o 
   4   3   4      182.20      168.79      6.07 o 
   5   3   4        0.99        1.22      0.81 o 
   6   3   4       49.93       49.99      1.91 o 
   7   3   4      101.53       98.37      3.37 o 
   8   3   4       64.29       65.76      1.72 o 
   9   3   4       94.62       94.86      3.44 o 
  10   3   4      225.64      223.34      6.56 o 
  11   3   4       16.43       16.97      2.15 o 
  12   3   4       17.84       17.33      1.29 o 
 -13   4   4        4.09        5.80      1.02 o 
 -12   4   4        4.71        5.30      1.27 o 
 -11   4   4        1.75        2.34      1.48 o 
 -10   4   4       11.36       13.27      1.37 o 
  -9   4   4       80.08       69.04      1.83 o 
  -8   4   4      229.96      221.47      3.39 o 
  -7   4   4       45.77       50.67      2.57 o 
  -6   4   4       39.44       35.88      1.33 o 
  -5   4   4        3.92        6.18      1.09 o 
  -4   4   4      442.80      467.88     13.44 o 
  -3   4   4      536.70      547.43     12.36 o 
  -2   4   4       12.17       16.08      1.02 o 
  -1   4   4      141.37      147.32      7.15 o 
   0   4   4      396.61      382.89      2.85 o 
   1   4   4       17.92       29.57      1.35 o 
   2   4   4      181.15      144.19      2.03 o 
   3   4   4       56.33       45.36      1.22 o 
   4   4   4       11.70       14.48      0.94 o 
   5   4   4        1.38        2.94      0.81 o 
   6   4   4        1.60        0.98      1.20 o 
   7   4   4      193.76      184.26      5.83 o 
   8   4   4        3.06        5.14      0.99 o 
   9   4   4       10.13       14.85      1.49 o 
  10   4   4       16.33       13.89      1.23 o 
  11   4   4        0.37        0.94      1.18 o 
 -13   5   4       13.28       14.72      1.04 o 
 -12   5   4       59.86       60.68      1.93 o 
 -11   5   4        2.55        3.83      1.37 o 
 -10   5   4      113.64      111.67      2.05 o 
  -9   5   4       29.60       33.56      4.53 o 
  -8   5   4      129.84      147.25      6.43 o 
  -7   5   4       13.37       10.33      1.10 o 
  -6   5   4      107.79       94.60      1.75 o 
  -5   5   4      621.26      623.24     12.56 o 
  -4   5   4       18.86       18.15      1.17 o 
  -3   5   4        5.18        1.73      0.99 o 
  -2   5   4      273.07      261.88     11.91 o 
  -1   5   4      544.00      513.06     20.88 o 
   0   5   4       79.31       66.89      1.26 o 
   1   5   4     1176.79     1223.22      8.45 o 
   2   5   4     1885.53     1856.53     15.72 o 
   3   5   4       28.80       27.97      0.95 o 
   4   5   4       20.57       20.00      1.54 o 
   5   5   4       24.99       27.33      1.18 o 
   6   5   4       26.95       35.21      1.49 o 
   7   5   4      432.21      437.48     13.83 o 
   8   5   4       97.50       88.09      2.67 o 
   9   5   4       49.53       47.87      1.45 o 
  10   5   4       57.97       52.07      2.16 o 
  11   5   4       31.02       35.02      2.35 o 
 -12   6   4        4.84        5.48      1.08 o 
 -11   6   4        8.17       10.00      1.82 o 
 -10   6   4      124.28      107.91      2.00 o 
  -9   6   4       23.49       23.35      1.43 o 
  -8   6   4      279.75      276.04     39.08 o 
  -7   6   4       22.97       22.90      2.30 o 
  -6   6   4      154.58      145.42     17.83 o 
  -5   6   4       10.43       12.35      1.09 o 
  -4   6   4        0.68        2.36      1.33 o 
  -3   6   4     1190.96     1195.88     37.07 o 
  -2   6   4       46.20       36.66      2.03 o 
  -1   6   4      450.70      432.45      8.23 o 
   0   6   4      319.64      288.32     14.10 o 
   1   6   4      269.87      285.45      4.62 o 
   2   6   4       54.71       54.01      1.38 o 
   3   6   4       74.09       78.80      3.45 o 
   4   6   4      176.21      214.39      3.06 o 
   5   6   4       58.94       57.67      1.38 o 
   6   6   4      252.90      248.62      2.49 o 
   7   6   4      132.27      131.71      3.95 o 
   8   6   4        0.33        2.02      0.98 o 
   9   6   4        3.16        3.72      1.25 o 
  10   6   4      108.38      109.29      4.70 o 
  11   6   4        9.69       13.01      1.26 o 
 -12   7   4       33.72       44.41      1.45 o 
 -11   7   4        0.54        0.37      1.26 o 
 -10   7   4        0.78        3.40      1.75 o 
  -9   7   4        1.22        2.78      1.34 o 
  -8   7   4       31.79       29.97      1.82 o 
  -7   7   4        4.62        5.31      1.42 o 
  -6   7   4       14.28        8.28      1.12 o 
  -5   7   4      335.63      338.06     23.38 o 
  -4   7   4      110.01      126.02      5.31 o 
  -3   7   4      152.63      156.25      8.06 o 
  -2   7   4      110.48      116.05      3.98 o 
  -1   7   4      381.36      432.18      6.21 o 
   0   7   4       26.30       23.47      1.33 o 
   1   7   4        9.76        9.09      0.98 o 
   2   7   4      439.74      448.88     11.24 o 
   3   7   4        0.24       -0.77      1.10 o 
   4   7   4       65.16       73.48      1.20 o 
   5   7   4        3.31        2.80      1.27 o 
   6   7   4       15.54       20.19      0.99 o 
   7   7   4       14.57       12.26      0.97 o 
   8   7   4       36.47       39.24      1.07 o 
   9   7   4        2.62        4.84      1.37 o 
  10   7   4       36.29       37.62      1.24 o 
 -11   8   4      191.74      196.21      2.06 o 
 -10   8   4       59.11       56.97      1.28 o 
  -9   8   4       41.11       37.78      2.32 o 
  -8   8   4      219.26      203.87     20.70 o 
  -7   8   4        0.06        2.80      1.48 o 
  -6   8   4       31.98       40.15      5.05 o 
  -5   8   4      250.07      229.32     29.92 o 
  -4   8   4       81.80       84.14      3.61 o 
  -3   8   4      186.25      191.21      8.16 o 
  -2   8   4      129.71      132.03      3.82 o 
  -1   8   4      103.03      101.02      3.02 o 
   0   8   4     1239.82     1255.04      6.60 o 
   1   8   4     1259.45     1303.82     60.01 o 
   2   8   4      651.01      696.60      3.85 o 
   3   8   4      259.90      266.09      9.84 o 
   4   8   4      162.23      155.04      2.64 o 
   5   8   4       34.60       35.27      1.03 o 
   6   8   4        3.06        3.58      1.05 o 
   7   8   4      223.94      243.10      6.52 o 
   8   8   4       17.27       13.82      0.89 o 
   9   8   4       14.35       15.90      1.24 o 
  10   8   4      187.84      171.32      5.13 o 
 -11   9   4      229.05      221.30      9.98 o 
 -10   9   4        8.58       12.90      1.35 o 
  -9   9   4       35.26       41.10      1.64 o 
  -8   9   4       18.07       17.01      1.12 o 
  -7   9   4       40.26       25.70      1.65 o 
  -6   9   4        0.03       -1.47      1.51 o 
  -5   9   4       33.81       30.40      3.25 o 
  -4   9   4       53.30       53.81      2.32 o 
  -3   9   4        7.22        6.85      1.19 o 
  -2   9   4        0.01        1.55      0.96 o 
  -1   9   4      337.29      344.29      6.20 o 
   0   9   4      274.87      270.94      3.52 o 
   1   9   4       34.85       34.76      1.36 o 
   2   9   4      234.12      230.07      2.17 o 
   3   9   4      185.31      205.57      2.06 o 
   4   9   4        1.62        2.26      1.10 o 
   5   9   4       25.07       35.81      1.00 o 
   6   9   4       33.93       31.81      1.85 o 
   7   9   4        9.30       10.24      1.07 o 
   8   9   4       13.66       16.19      0.93 o 
   9   9   4        8.36        8.43      1.04 o 
 -10  10   4      221.86      226.28     14.84 o 
  -9  10   4        0.07       -1.18      1.18 o 
  -8  10   4       33.12       41.64      2.69 o 
  -7  10   4        0.03       -1.42      1.69 o 
  -6  10   4      311.56      319.35     41.14 o 
  -5  10   4      148.18      140.36      8.72 o 
  -4  10   4       62.25       58.00      3.74 o 
  -3  10   4        2.04        1.91      1.05 o 
  -2  10   4        3.49        3.27      0.97 o 
  -1  10   4       59.27       58.26      1.27 o 
   0  10   4        1.23        1.91      1.04 o 
   1  10   4       82.17       81.63      1.62 o 
   2  10   4       83.51       88.81      1.85 o 
   3  10   4       24.54       22.07      1.28 o 
   4  10   4       40.08       32.79      1.47 o 
   5  10   4        0.19        0.79      0.86 o 
   6  10   4        6.49        9.44      1.07 o 
   7  10   4        4.14        3.77      0.86 o 
   8  10   4       31.85       27.82      1.03 o 
   9  10   4      157.15      153.22      3.60 o 
  -9  11   4       88.32       79.70      9.53 o 
  -8  11   4       96.36       94.44      8.64 o 
  -7  11   4        6.03        8.42      1.62 o 
  -6  11   4       52.28       53.29     10.58 o 
  -5  11   4        1.07        0.19      2.20 o 
  -4  11   4       60.35       62.86      1.47 o 
  -3  11   4       34.34       31.43      1.94 o 
  -2  11   4        2.18        2.64      1.03 o 
  -1  11   4     2048.94     2085.26     68.18 o 
   0  11   4      398.56      405.78     10.14 o 
   1  11   4      140.04      140.26      4.28 o 
   2  11   4     1225.21     1200.72     21.35 o 
   3  11   4      468.02      478.03      7.74 o 
   4  11   4       93.11       92.04      1.71 o 
   5  11   4       47.12       46.42      1.25 o 
   6  11   4       38.73       44.92      2.14 o 
   7  11   4        6.14        7.78      0.86 o 
   8  11   4       82.91       88.70      4.11 o 
  -8  12   4        1.74        2.41      1.27 o 
  -7  12   4        0.28        1.30      1.60 o 
  -6  12   4       60.77       69.95      9.18 o 
  -5  12   4       17.21       18.40      3.85 o 
  -4  12   4        5.73        4.83      1.08 o 
  -3  12   4      210.50      218.15      5.90 o 
  -2  12   4        9.30       10.65      1.07 o 
  -1  12   4       14.40       13.83      1.04 o 
   0  12   4       32.00       28.90      1.15 o 
   1  12   4        2.76        4.03      1.23 o 
   2  12   4        0.66        2.41      1.38 o 
   3  12   4       28.43       27.94      1.32 o 
   4  12   4        7.27        9.10      1.33 o 
   5  12   4       27.46       23.67      1.20 o 
   6  12   4      101.71       91.35      2.29 o 
   7  12   4      139.08      150.35      2.23 o 
  -7  13   4       11.61       10.09      1.29 o 
  -6  13   4       65.65       70.68      7.13 o 
  -5  13   4       74.26       73.82      6.44 o 
  -4  13   4       17.91       17.31      1.54 o 
  -3  13   4       47.75       44.29      1.20 o 
  -2  13   4        0.01        0.23      1.02 o 
  -1  13   4        0.56        2.45      1.11 o 
   0  13   4        0.02        1.68      1.15 o 
   1  13   4        2.08        3.76      1.33 o 
   2  13   4       66.06       69.46      1.61 o 
   3  13   4        1.08        4.13      1.02 o 
   4  13   4       12.57       12.75      1.14 o 
   5  13   4       10.21       12.67      1.07 o 
   6  13   4        9.29        9.90      1.25 o 
  -6  14   4        0.03       -0.22      2.22 o 
  -5  14   4      136.19      124.54     11.46 o 
  -4  14   4        0.79        1.46      1.19 o 
  -3  14   4        4.26        7.12      1.10 o 
  -2  14   4        9.02        8.43      1.18 o 
  -1  14   4        1.66        3.69      1.02 o 
   0  14   4        4.49        2.38      1.39 o 
   1  14   4        3.40        2.37      1.19 o 
   2  14   4       16.72       15.35      1.51 o 
   3  14   4       15.16       15.49      1.41 o 
   4  14   4       21.15       22.66      1.31 o 
  -3  15   4       10.59       10.88      2.00 o 
  -2  15   4        2.80        2.02      1.13 o 
  -1  15   4        7.36        6.95      1.07 o 
   0  15   4       62.38       63.69      3.04 o 
   1  15   4        2.70        2.81      1.36 o 
 -13   1   5        0.01        0.56      0.92 o 
 -12   1   5        0.13       -0.14      0.92 o 
 -11   1   5       85.43       89.48      2.02 o 
 -10   1   5      312.11      307.99      6.76 o 
  -9   1   5        6.39        7.38      1.05 o 
  -8   1   5      194.15      190.94      5.52 o 
  -7   1   5      132.02      134.68      3.27 o 
  -6   1   5      265.95      291.38      8.29 o 
  -5   1   5      199.12      196.23      7.23 o 
  -4   1   5       29.93       31.56      1.36 o 
  -3   1   5      225.49      200.89      2.51 o 
  -2   1   5        7.54        3.54      1.77 o 
  -1   1   5       47.94       46.75      2.23 o 
   0   1   5      105.42      102.74      2.35 o 
   1   1   5      130.91      129.85      6.85 o 
   2   1   5        6.41        5.20      1.05 o 
   3   1   5      110.93       98.30      3.09 o 
   4   1   5      112.76       98.39      3.41 o 
   5   1   5       54.76       56.34      3.02 o 
   6   1   5      134.54      130.02      4.66 o 
   7   1   5        0.94        1.88      0.90 o 
   8   1   5      235.73      238.66      5.77 o 
   9   1   5       12.47       12.58      1.06 o 
  10   1   5       20.09       21.84      1.44 o 
  11   1   5      106.13      117.32      2.35 o 
 -13   2   5      173.18      164.21      3.82 o 
 -12   2   5       15.23       12.64      1.25 o 
 -11   2   5        5.41        5.28      1.13 o 
 -10   2   5       72.62       74.82      2.62 o 
  -9   2   5      278.39      267.89      6.78 o 
  -8   2   5       90.52       91.70      3.06 o 
  -7   2   5       14.05       11.60      1.28 o 
  -6   2   5       44.58       45.74      1.26 o 
  -5   2   5       86.52       93.81      4.96 o 
  -4   2   5       38.83       74.23     30.44 o 
  -3   2   5      122.94      119.18      1.89 o 
  -2   2   5       81.96       73.11      2.73 o 
  -1   2   5      411.57      388.44      3.36 o 
   0   2   5      226.53      220.67      3.38 o 
   1   2   5       27.65       30.63      1.37 o 
   2   2   5        1.73        1.89      0.86 o 
   3   2   5      150.76      155.29      7.16 o 
   4   2   5      382.78      363.65      9.43 o 
   5   2   5      396.01      374.97     18.73 o 
   6   2   5       39.55       38.01      1.70 o 
   7   2   5      111.16      117.30      1.72 o 
   8   2   5       36.83       35.69      1.22 o 
   9   2   5       97.07      100.04      2.38 o 
  10   2   5       47.37       57.01      1.64 o 
  11   2   5       78.70       85.30      1.55 o 
 -13   3   5      300.78      274.29     12.94 o 
 -12   3   5        6.22        5.91      1.27 o 
 -11   3   5       54.66       42.88      2.15 o 
 -10   3   5       43.36       49.41      1.63 o 
  -9   3   5       29.16       34.20      1.78 o 
  -8   3   5      166.93      172.92      4.54 o 
  -7   3   5      204.46      202.22      6.45 o 
  -6   3   5       25.06       24.15      1.00 o 
  -5   3   5      217.93      217.05      6.05 o 
  -4   3   5      199.56      205.42      6.39 o 
  -3   3   5      449.98      466.97      3.74 o 
  -2   3   5      274.02      270.18      7.47 o 
  -1   3   5        2.40        0.13      0.92 o 
   0   3   5      196.27      195.81      5.14 o 
   1   3   5      601.06      697.48     49.18 o 
   2   3   5       91.80       94.81      2.62 o 
   3   3   5      124.20      108.89      4.02 o 
   4   3   5      305.74      301.84     14.34 o 
   5   3   5      482.39      456.58     18.14 o 
   6   3   5       24.96       24.76      0.95 o 
   7   3   5       23.05       16.08      0.94 o 
   8   3   5      205.96      212.42      2.41 o 
   9   3   5      143.23      144.01      2.84 o 
  10   3   5        1.12        2.29      1.18 o 
  11   3   5        5.78        6.47      1.34 o 
 -13   4   5       14.88       16.38      1.37 o 
 -12   4   5      106.73       96.16      3.77 o 
 -11   4   5       29.65       25.65      2.08 o 
 -10   4   5       54.19       52.46      1.71 o 
  -9   4   5       10.06        8.76      1.30 o 
  -8   4   5      368.01      391.75     16.30 o 
  -7   4   5      654.67      643.02      4.32 o 
  -6   4   5      209.17      236.05      5.15 o 
  -5   4   5      204.19      207.30      6.19 o 
  -4   4   5      168.25      184.07     10.38 o 
  -3   4   5       77.74       77.06      1.40 o 
  -2   4   5      109.44       83.15      3.68 o 
  -1   4   5     1450.72     1467.56     41.63 o 
   0   4   5      599.73      607.33     26.13 o 
   1   4   5        5.26        5.27      1.06 o 
   2   4   5        0.04       -0.03      1.10 o 
   3   4   5      328.64      311.00      4.66 o 
   4   4   5       24.69       22.41      1.36 o 
   5   4   5       39.75       37.03      1.13 o 
   6   4   5       54.40       48.00      1.39 o 
   7   4   5       89.15       79.18      3.30 o 
   8   4   5        0.05       -0.30      0.97 o 
   9   4   5        0.67        1.70      0.96 o 
  10   4   5        7.75        5.42      1.23 o 
  11   4   5      174.87      194.75      7.86 o 
 -12   5   5       15.27       13.32      1.47 o 
 -11   5   5        3.31        3.67      1.14 o 
 -10   5   5       13.42       10.42      1.44 o 
  -9   5   5        4.27        2.81      1.33 o 
  -8   5   5      161.12      166.99      3.94 o 
  -7   5   5       42.96       43.46      1.46 o 
  -6   5   5        1.31        2.18      0.99 o 
  -5   5   5       70.00       80.64      3.81 o 
  -4   5   5      131.05      129.01      5.29 o 
  -3   5   5      252.32      272.32     11.78 o 
  -2   5   5       33.97       30.22      1.55 o 
  -1   5   5      102.58      106.41      6.20 o 
   0   5   5      266.80      296.07      6.39 o 
   1   5   5      318.41      350.85      7.78 o 
   2   5   5       35.75       34.79      1.16 o 
   3   5   5      294.52      293.99      9.43 o 
   4   5   5        1.33        0.14      1.10 o 
   5   5   5        3.56        6.25      0.83 o 
   6   5   5       33.78       25.23      1.06 o 
   7   5   5      146.96      129.45      3.41 o 
   8   5   5      110.47      102.20      2.37 o 
   9   5   5        1.56        1.31      0.88 o 
  10   5   5       22.88       24.78      2.60 o 
 -12   6   5        0.07        3.80      1.66 o 
 -11   6   5        7.37       12.74      1.35 o 
 -10   6   5        0.32        1.89      1.36 o 
  -9   6   5        7.12        5.89      1.56 o 
  -8   6   5       17.05       19.41      1.65 o 
  -7   6   5      729.87      764.54     20.57 o 
  -6   6   5      426.44      480.78      9.53 o 
  -5   6   5      642.85      607.51     18.55 o 
  -4   6   5      252.49      250.86      9.76 o 
  -3   6   5      181.83      177.56      2.64 o 
  -2   6   5      961.45      945.80     30.68 o 
  -1   6   5       10.24       14.45      1.50 o 
   0   6   5       45.74       43.63      2.26 o 
   1   6   5      151.24      154.64      3.35 o 
   2   6   5       40.37       36.31      1.19 o 
   3   6   5       11.16        5.73      1.11 o 
   4   6   5       70.77       65.18      1.58 o 
   5   6   5      726.03      677.66     17.57 o 
   6   6   5       64.97       55.11      1.39 o 
   7   6   5       31.75       38.80      1.27 o 
   8   6   5      226.49      218.49      4.46 o 
   9   6   5       18.89       19.40      1.40 o 
  10   6   5        1.66        1.45      1.34 o 
 -11   7   5      103.42      108.64      3.05 o 
 -10   7   5       31.72       27.53      1.80 o 
  -9   7   5        6.92       10.54      1.15 o 
  -8   7   5       19.23       15.20      2.21 o 
  -7   7   5      264.62      310.87     46.41 o 
  -6   7   5        9.68       17.34      1.47 o 
  -5   7   5      163.49      173.14      6.25 o 
  -4   7   5       24.55       24.66      2.51 o 
  -3   7   5       60.24       60.02      3.34 o 
  -2   7   5        5.42        5.74      0.93 o 
  -1   7   5       18.59       16.04      1.29 o 
   0   7   5       28.71       40.68      1.56 o 
   1   7   5      281.97      261.61      2.35 o 
   2   7   5       73.62       83.75      1.33 o 
   3   7   5      162.64      155.47      1.70 o 
   4   7   5       14.21       13.91      0.80 o 
   5   7   5      121.09      117.83      2.66 o 
   6   7   5       43.38       29.94      0.93 o 
   7   7   5        0.91        2.52      1.11 o 
   8   7   5        0.00        1.00      0.86 o 
   9   7   5        3.82        1.99      1.10 o 
  10   7   5       22.47       27.23      1.18 o 
 -11   8   5       41.63       50.82      1.58 o 
 -10   8   5        1.16        3.75      3.90 o 
  -9   8   5        1.41        5.17      1.52 o 
  -8   8   5       24.66       23.23      2.86 o 
  -7   8   5      161.12      159.33     22.86 o 
  -6   8   5        3.60        2.12      2.35 o 
  -5   8   5        8.95        8.61      1.10 o 
  -4   8   5       60.97       56.31      2.66 o 
  -3   8   5      105.71      107.96      3.55 o 
  -2   8   5      369.82      350.54     12.25 o 
  -1   8   5       29.12       31.02      2.40 o 
   0   8   5       84.14       96.74      1.66 o 
   1   8   5      192.66      193.77      2.11 o 
   2   8   5        0.00        2.90      0.80 o 
   3   8   5       20.37       26.09      1.37 o 
   4   8   5       19.40       24.94      0.99 o 
   5   8   5       53.77       31.76      1.02 o 
   6   8   5        9.57       10.10      1.31 o 
   7   8   5       16.78       17.84      1.08 o 
   8   8   5       19.38       13.69      1.00 o 
   9   8   5       48.53       47.02      0.97 o 
 -10   9   5       47.28       52.39      3.68 o 
  -9   9   5       14.78       16.09      1.71 o 
  -8   9   5       39.36       39.32      2.48 o 
  -7   9   5        5.11        8.21      2.99 o 
  -6   9   5        1.29        0.29      1.99 o 
  -5   9   5        5.49        3.74      1.16 o 
  -4   9   5      226.01      239.69      6.42 o 
  -3   9   5      456.74      432.65      6.64 o 
  -2   9   5       96.32      105.93      3.39 o 
  -1   9   5      342.79      332.09     14.39 o 
   0   9   5     3508.48     3582.64     26.69 o 
   1   9   5      135.98      147.67      7.66 o 
   2   9   5       27.06       30.11      1.43 o 
   3   9   5       30.50       28.85      1.26 o 
   4   9   5        6.91        7.49      1.11 o 
   5   9   5       32.26       33.83      1.10 o 
   6   9   5       21.81       20.23      1.15 o 
   7   9   5       90.46       75.18      2.47 o 
   8   9   5       37.41       34.15      1.52 o 
 -10  10   5       11.85       11.20      1.15 o 
  -9  10   5        9.20       10.58      1.18 o 
  -8  10   5      208.37      215.96     18.69 o 
  -7  10   5        5.79        4.34      1.30 o 
  -6  10   5       38.86       34.59      4.24 o 
  -5  10   5       80.99       79.60      3.40 o 
  -4  10   5       24.17       24.07      1.63 o 
  -3  10   5        7.61       11.68      1.22 o 
  -2  10   5      739.81      750.83     28.69 o 
  -1  10   5        3.39        3.41      1.39 o 
   0  10   5        7.89        8.07      1.16 o 
   1  10   5        3.70        3.26      1.31 o 
   2  10   5        0.45        1.09      1.00 o 
   3  10   5      134.90      138.52      3.55 o 
   4  10   5        5.40        6.88      1.13 o 
   5  10   5        0.17        0.86      0.87 o 
   6  10   5       21.95       27.57      1.70 o 
   7  10   5        0.39        1.57      0.79 o 
   8  10   5        4.89        4.32      0.87 o 
  -9  11   5        3.80        1.63      1.71 o 
  -8  11   5       36.86       29.19      1.44 o 
  -7  11   5       14.95       15.68      2.04 o 
  -6  11   5       10.35        6.97      1.77 o 
  -5  11   5        3.81        7.21      1.58 o 
  -4  11   5      112.78      115.08      7.30 o 
  -3  11   5       21.04       27.27      1.75 o 
  -2  11   5       25.46       25.31      1.24 o 
  -1  11   5       33.69       32.39      1.36 o 
   0  11   5        1.92        1.90      1.18 o 
   1  11   5       82.92       84.66      2.08 o 
   2  11   5        1.10        0.58      1.18 o 
   3  11   5       66.77       69.34      2.83 o 
   4  11   5        2.65        3.19      1.18 o 
   5  11   5       24.67       22.86      1.26 o 
   6  11   5        4.34        7.11      1.16 o 
   7  11   5      133.47      147.38      4.59 o 
  -8  12   5        0.33       -0.65      1.63 o 
  -7  12   5        8.70        7.46      1.81 o 
  -6  12   5        2.11        2.12      1.07 o 
  -5  12   5        3.05        4.62      1.09 o 
  -4  12   5       43.70       46.75      1.84 o 
  -3  12   5        8.22        8.52      1.08 o 
  -2  12   5       54.71       60.07      1.42 o 
  -1  12   5       93.85       99.70      1.77 o 
   0  12   5       25.09       25.84      2.15 o 
   1  12   5       28.63       31.66      1.89 o 
   2  12   5        8.68       11.06      1.30 o 
   3  12   5      140.81      132.37      2.82 o 
   4  12   5        0.00        2.64      1.50 o 
   5  12   5       37.38       35.61      1.18 o 
   6  12   5       26.38       24.88      1.44 o 
  -6  13   5        6.26        7.89      1.12 o 
  -5  13   5       24.95       26.17      1.38 o 
  -4  13   5      157.12      156.00      7.92 o 
  -3  13   5       80.25       82.02      2.41 o 
  -2  13   5        0.07       -0.26      1.02 o 
  -1  13   5       65.68       65.38      1.56 o 
   0  13   5       20.06       38.72     14.91 o 
   1  13   5        0.10        1.56      0.99 o 
   2  13   5        0.83        1.98      1.19 o 
   3  13   5        0.77        3.57      1.12 o 
   4  13   5       59.07       60.15      4.59 o 
  -4  14   5        5.60        5.98      1.31 o 
  -3  14   5       13.13       15.47      1.30 o 
  -2  14   5        6.58        7.44      1.11 o 
  -1  14   5       14.60       12.60      1.43 o 
   0  14   5        1.66        3.67      1.37 o 
   1  14   5       85.96       86.35      1.64 o 
   2  14   5       42.04       42.25      1.41 o 
 -13   0   6       28.24       25.36      1.77 o 
 -12   0   6       54.04       61.79      3.88 o 
 -11   0   6      288.98      281.72     22.40 o 
 -10   0   6      186.22      167.48     10.02 o 
  -9   0   6      431.61      451.20     28.36 o 
  -8   0   6     3519.83     3645.69     31.77 o 
  -7   0   6       54.33       57.01      2.96 o 
  -6   0   6      493.97      509.15      6.13 o 
  -5   0   6      154.03      150.33      3.26 o 
  -4   0   6        6.66        7.82      1.69 o 
  -3   0   6      158.57      140.18      2.90 o 
  -2   0   6        0.57        0.53      1.12 o 
  -1   0   6        0.00        2.65      1.57 o 
   0   0   6      308.73      283.38      3.53 o 
   1   0   6        0.03        1.10      1.61 o 
   2   0   6      481.90      442.70      4.86 o 
   3   0   6      169.51      152.94      2.62 o 
   4   0   6     2412.12     2367.15     17.79 o 
   5   0   6     1533.23     1512.48     11.85 o 
   6   0   6      114.70      113.52      2.55 o 
   7   0   6      999.59     1035.24     36.12 o 
   8   0   6       14.34       15.32      1.42 o 
   9   0   6        3.64        3.15      1.16 o 
  10   0   6       35.24       36.43      1.54 o 
 -13   1   6       10.33        8.25      1.29 o 
 -12   1   6      323.52      322.75      9.56 o 
 -11   1   6        0.25        0.45      1.06 o 
 -10   1   6       66.45       65.87      1.67 o 
  -9   1   6       18.58       21.29      1.60 o 
  -8   1   6       78.29       73.93      2.61 o 
  -7   1   6     1096.36     1118.27     14.01 o 
  -6   1   6       24.14       26.55      1.48 o 
  -5   1   6       18.30       19.23      1.84 o 
  -4   1   6       17.69       22.90      2.49 o 
  -3   1   6       30.76       31.93      3.61 o 
  -2   1   6      262.09      273.54     16.24 o 
  -1   1   6        8.35        9.42      1.20 o 
   0   1   6       37.30       35.92      1.18 o 
   1   1   6      305.10      291.24      4.72 o 
   2   1   6       15.08       15.61      1.32 o 
   3   1   6       27.31       30.44      1.27 o 
   4   1   6      200.94      183.30      2.26 o 
   5   1   6      495.55      485.12     31.64 o 
   6   1   6      273.32      287.87     19.62 o 
   7   1   6       15.44       14.50      1.59 o 
   8   1   6       30.62       32.61      1.20 o 
   9   1   6       35.44       36.60      2.79 o 
  10   1   6        0.18        2.33      1.18 o 
 -12   2   6       42.68       41.93      1.54 o 
 -11   2   6       37.87       34.78      1.30 o 
 -10   2   6       79.42       80.48      1.65 o 
  -9   2   6        1.43        2.77      1.16 o 
  -8   2   6      957.51     1063.16     41.97 o 
  -7   2   6      228.77      234.08      3.85 o 
  -6   2   6      102.75      117.27      1.62 o 
  -5   2   6       22.72       24.89      1.27 o 
  -4   2   6       36.35       36.79      1.45 o 
  -3   2   6       75.39       83.84      2.32 o 
  -2   2   6       52.82       59.42      3.34 o 
  -1   2   6       86.61       79.18      1.76 o 
   0   2   6       65.63       46.70      1.67 o 
   1   2   6        0.77       -0.21      1.17 o 
   2   2   6      113.96       97.22      1.79 o 
   3   2   6      466.71      460.66     21.73 o 
   4   2   6      594.41      600.12     22.88 o 
   5   2   6       52.97       55.95      2.68 o 
   6   2   6      310.86      313.97     10.39 o 
   7   2   6       18.04       22.51      2.20 o 
   8   2   6       25.89       27.81      1.37 o 
   9   2   6       95.41      100.09      2.62 o 
  10   2   6       15.84       15.14      2.16 o 
 -12   3   6        2.12        2.33      1.19 o 
 -11   3   6       14.67       13.55      1.37 o 
 -10   3   6       22.12       27.03      1.39 o 
  -9   3   6      206.13      208.95      4.57 o 
  -8   3   6       90.41       88.87      2.89 o 
  -7   3   6        6.97       12.05      1.28 o 
  -6   3   6       65.68       72.73      2.90 o 
  -5   3   6       43.47       39.06      1.52 o 
  -4   3   6       94.44      107.30      6.08 o 
  -3   3   6        7.05        7.13      1.62 o 
  -2   3   6      128.41      123.51      6.31 o 
  -1   3   6      374.43      367.45      3.69 o 
   0   3   6       24.21       25.07      1.35 o 
   1   3   6     1376.69     1319.67     10.90 o 
   2   3   6        1.42        1.20      1.08 o 
   3   3   6       86.38       89.28      2.71 o 
   4   3   6       61.94       58.68      3.13 o 
   5   3   6      244.75      238.55      7.85 o 
   6   3   6      390.53      358.98     20.89 o 
   7   3   6        0.27        2.74      0.94 o 
   8   3   6        7.59        8.82      1.02 o 
   9   3   6      188.51      202.33      5.50 o 
  10   3   6       52.78       61.27      3.56 o 
 -12   4   6       18.33       17.18      1.67 o 
 -11   4   6       23.33       21.63      2.24 o 
 -10   4   6        2.33        1.78      1.12 o 
  -9   4   6        4.42        2.71      1.47 o 
  -8   4   6        0.01        1.94      1.24 o 
  -7   4   6      117.03      124.90      1.62 o 
  -6   4   6       84.37       82.70      2.99 o 
  -5   4   6        0.02       -0.35      0.86 o 
  -4   4   6       85.10       89.23      3.09 o 
  -3   4   6       61.73       53.80      3.74 o 
  -2   4   6       47.03       50.01      4.60 o 
  -1   4   6        3.52        4.26      1.05 o 
   0   4   6      111.89      126.37      1.76 o 
   1   4   6       20.68       23.68      0.89 o 
   2   4   6       30.40       25.56      1.02 o 
   3   4   6       10.97       12.13      0.89 o 
   4   4   6       90.02       72.65      3.18 o 
   5   4   6        1.43        1.49      1.20 o 
   6   4   6       65.71       64.93      3.65 o 
   7   4   6       12.92       12.70      0.87 o 
   8   4   6      109.68      123.99      3.97 o 
   9   4   6        0.96        2.17      0.85 o 
  10   4   6       16.19       17.96      1.19 o 
 -12   5   6       86.52       75.94      2.00 o 
 -11   5   6       10.02        9.18      1.19 o 
 -10   5   6        2.70        2.50      1.28 o 
  -9   5   6       18.33       21.50      1.04 o 
  -8   5   6        0.06        1.27      0.98 o 
  -7   5   6      360.24      341.11      6.68 o 
  -6   5   6      248.70      237.05      7.08 o 
  -5   5   6      166.07      173.72      2.19 o 
  -4   5   6       95.34       83.84      1.78 o 
  -3   5   6      292.77      288.70      6.29 o 
  -2   5   6      264.23      261.86     13.86 o 
  -1   5   6        0.27        0.76      1.26 o 
   0   5   6      318.66      327.20     15.29 o 
   1   5   6       24.47       16.56      0.95 o 
   2   5   6      321.69      311.34      7.22 o 
   3   5   6       19.17       14.40      0.85 o 
   4   5   6        0.09        3.66      0.91 o 
   5   5   6        5.11        1.01      1.06 o 
   6   5   6      129.71      131.00      4.25 o 
   7   5   6       54.10       48.72      2.78 o 
   8   5   6       28.17       34.73      1.84 o 
   9   5   6        2.61        0.96      0.89 o 
 -11   6   6      131.54      133.61     11.13 o 
 -10   6   6       16.15       21.82      1.40 o 
  -9   6   6       56.86       60.71      2.82 o 
  -8   6   6        0.26       -0.57      0.98 o 
  -7   6   6       12.60       14.91      1.33 o 
  -6   6   6      202.88      198.19      9.66 o 
  -5   6   6      483.80      466.36     21.72 o 
  -4   6   6        1.32        0.87      1.05 o 
  -3   6   6       57.35       62.87      4.38 o 
  -2   6   6       19.76       21.18      1.61 o 
  -1   6   6      103.48       85.88      3.51 o 
   0   6   6        8.31       13.87      1.01 o 
   1   6   6       13.42       13.51      1.12 o 
   2   6   6       28.47       24.26      1.53 o 
   3   6   6      110.06       86.73      1.29 o 
   4   6   6        0.58        0.08      0.92 o 
   5   6   6       57.22       56.76      3.34 o 
   6   6   6       10.32       18.11      0.93 o 
   7   6   6       97.56       92.95      1.52 o 
   8   6   6       13.60       17.56      0.88 o 
   9   6   6       23.74       23.32      1.80 o 
 -11   7   6        8.30        6.26      1.31 o 
 -10   7   6        2.26        2.06      1.61 o 
  -9   7   6        6.96        6.62      1.31 o 
  -8   7   6        0.31       -0.03      1.41 o 
  -7   7   6      243.70      243.12     10.31 o 
  -6   7   6       68.03       65.51      1.96 o 
  -5   7   6       52.40       52.80      1.48 o 
  -4   7   6       83.97       78.56      3.48 o 
  -3   7   6       74.07       64.74      4.83 o 
  -2   7   6      321.32      288.90     13.81 o 
  -1   7   6      787.08      776.57     43.25 o 
   0   7   6       24.29       31.76      1.08 o 
   1   7   6       30.81       31.25      1.14 o 
   2   7   6        5.71        4.92      1.06 o 
   3   7   6       81.35       71.97      1.99 o 
   4   7   6       91.36       97.59      2.50 o 
   5   7   6      104.00      104.36      1.35 o 
   6   7   6        0.03       -0.06      1.04 o 
   7   7   6        0.62        1.49      0.92 o 
   8   7   6        1.12        0.62      1.51 o 
   9   7   6       10.81       10.68      0.87 o 
 -10   8   6       53.65       52.60      1.88 o 
  -9   8   6       14.94       12.89      1.39 o 
  -8   8   6      129.52      125.06     11.04 o 
  -7   8   6       35.31       33.13      3.49 o 
  -6   8   6      100.37       83.48      3.67 o 
  -5   8   6       54.01       55.47      1.98 o 
  -4   8   6     1751.62     1679.32     66.02 o 
  -3   8   6        9.81        8.57      1.32 o 
  -2   8   6      482.74      431.33     26.46 o 
  -1   8   6       20.74       25.57      1.50 o 
   0   8   6        2.87        6.37      3.08 o 
   1   8   6        0.00       -0.07      0.97 o 
   2   8   6       30.77       26.49      1.33 o 
   3   8   6      341.95      333.47      8.03 o 
   4   8   6       33.41       34.10      0.89 o 
   5   8   6        8.19       10.83      0.98 o 
   6   8   6       72.32       68.56      1.76 o 
   7   8   6        7.01        6.95      0.89 o 
   8   8   6        6.55        6.30      1.01 o 
 -10   9   6        3.92        6.47      1.63 o 
  -9   9   6        3.42        2.88      1.57 o 
  -8   9   6        6.74        7.15      1.33 o 
  -7   9   6        2.62        7.37      1.55 o 
  -6   9   6       14.26       17.38      1.44 o 
  -5   9   6       32.31       33.15      1.32 o 
  -4   9   6      149.37      152.90      7.36 o 
  -3   9   6       12.83       10.89      1.02 o 
  -2   9   6      169.37      161.50      7.34 o 
  -1   9   6      665.63      687.86     23.94 o 
   0   9   6      101.92      102.76      3.41 o 
   1   9   6       13.78       13.43      1.12 o 
   2   9   6      121.06      126.54      6.46 o 
   3   9   6        3.34        7.50      0.98 o 
   4   9   6        2.29        3.64      0.82 o 
   5   9   6        1.26        2.94      0.82 o 
   6   9   6        5.78        5.19      1.03 o 
   7   9   6        1.42        0.87      1.02 o 
  -9  10   6        2.04        2.97      1.28 o 
  -8  10   6       20.21       19.95      4.75 o 
  -7  10   6        8.81        6.76      1.27 o 
  -6  10   6       34.66       29.76      3.53 o 
  -5  10   6        4.46        2.46      1.26 o 
  -4  10   6       54.52       60.53      1.66 o 
  -3  10   6      330.20      342.48     17.90 o 
  -2  10   6      257.37      276.41     11.45 o 
  -1  10   6       17.56       22.05      1.18 o 
   0  10   6       11.23       15.75      1.29 o 
   1  10   6      288.07      298.52     20.54 o 
   2  10   6       29.06       27.94      1.37 o 
   3  10   6      106.17      115.50      2.35 o 
   4  10   6        0.03       -0.31      0.86 o 
   5  10   6      108.67      115.86      3.55 o 
   6  10   6       16.35       21.09      0.85 o 
   7  10   6        2.65        2.72      0.98 o 
  -8  11   6       61.06       63.17      3.38 o 
  -7  11   6       27.37       28.95      1.26 o 
  -6  11   6      165.53      170.07     19.83 o 
  -5  11   6       59.27       52.67      3.18 o 
  -4  11   6      113.75      109.59      4.34 o 
  -3  11   6       40.08       40.00      2.72 o 
  -2  11   6      640.16      660.16     12.65 o 
  -1  11   6      205.81      214.45      3.27 o 
   0  11   6      118.39      119.92      1.82 o 
   1  11   6       11.85        9.06      1.11 o 
   2  11   6       14.42       15.50      1.37 o 
   3  11   6       27.52       26.57      1.25 o 
   4  11   6       31.65       34.60      1.80 o 
   5  11   6       27.86       33.19      1.10 o 
   6  11   6        0.12        0.38      0.98 o 
  -7  12   6       18.96       17.97      2.44 o 
  -6  12   6       33.87       30.31      1.66 o 
  -5  12   6       23.57       21.53      1.26 o 
  -4  12   6       11.86       13.01      1.30 o 
  -3  12   6       17.99       20.04      1.27 o 
  -2  12   6       55.27       50.77      1.45 o 
  -1  12   6       31.09       33.72      1.76 o 
   0  12   6        2.65        2.50      1.35 o 
   1  12   6       10.09       11.36      1.36 o 
   2  12   6       44.31       44.64      1.36 o 
   3  12   6      158.08      168.36      4.09 o 
   4  12   6        1.93        1.76      1.12 o 
  -5  13   6      201.91      216.64     22.38 o 
  -4  13   6       18.92       19.84      1.59 o 
  -3  13   6       25.47       24.92      1.23 o 
  -2  13   6       13.19       17.22      1.28 o 
  -1  13   6       15.50       11.92      1.46 o 
   0  13   6        9.73        9.51      1.14 o 
   1  13   6       28.06       29.47      1.42 o 
   2  13   6       21.40       17.91      1.13 o 
 -12   1   7       23.66       24.44      1.51 o 
 -11   1   7        8.48       12.04      2.40 o 
 -10   1   7        8.92        9.85      1.34 o 
  -9   1   7        3.97        6.58      3.00 o 
  -8   1   7        9.33        8.46      1.70 o 
  -7   1   7      118.13      117.55      2.08 o 
  -6   1   7      151.79      152.50      2.20 o 
  -5   1   7       40.19       39.20      1.29 o 
  -4   1   7        6.39        5.22      1.29 o 
  -3   1   7        3.06        3.82      0.76 o 
  -2   1   7       20.96       23.50      1.88 o 
  -1   1   7       33.60       27.96      1.07 o 
   0   1   7       57.15       54.19      1.21 o 
   1   1   7       14.46       13.67      1.06 o 
   2   1   7       50.99       43.87      3.20 o 
   3   1   7      588.18      518.33      4.11 o 
   4   1   7      145.37      133.42      2.03 o 
   5   1   7       15.15       13.27      1.84 o 
   6   1   7        4.03        4.50      1.48 o 
   7   1   7      293.46      300.47      4.63 o 
   8   1   7        0.34        1.53      1.32 o 
   9   1   7       41.51       55.14      2.41 o 
 -12   2   7        3.64        3.64      1.16 o 
 -11   2   7       74.06       62.05      1.80 o 
 -10   2   7       75.18       63.23      1.47 o 
  -9   2   7        0.57        0.44      1.33 o 
  -8   2   7       50.18       49.22      1.80 o 
  -7   2   7      138.66      136.58      2.38 o 
  -6   2   7       21.87       22.74      1.47 o 
  -5   2   7       19.18       22.11      1.81 o 
  -4   2   7      190.89      195.58      5.49 o 
  -3   2   7        0.93        0.66      1.05 o 
  -2   2   7      192.98      210.63      6.08 o 
  -1   2   7       71.81       79.46      1.61 o 
   0   2   7      145.60      137.74      4.62 o 
   1   2   7       57.55       56.05      1.26 o 
   2   2   7      148.08      136.75      5.18 o 
   3   2   7      768.75      701.95      6.93 o 
   4   2   7       25.78       25.11      1.18 o 
   5   2   7      496.64      501.94     30.91 o 
   6   2   7       11.28       11.20      1.09 o 
   7   2   7       42.82       44.20      3.05 o 
   8   2   7        1.46        2.05      1.02 o 
   9   2   7       54.71       64.47      4.33 o 
 -12   3   7        0.12        1.73      1.07 o 
 -11   3   7       40.24       38.23      1.82 o 
 -10   3   7       10.12        8.40      1.33 o 
  -9   3   7        5.59        7.17      1.21 o 
  -8   3   7      223.26      221.95      4.10 o 
  -7   3   7       15.95       18.45      3.20 o 
  -6   3   7      144.91      146.78      3.22 o 
  -5   3   7       16.92       17.82      1.12 o 
  -4   3   7      115.76      122.65      5.40 o 
  -3   3   7      191.00      219.73      5.95 o 
  -2   3   7        0.04        0.16      1.29 o 
  -1   3   7      157.23      158.28      2.64 o 
   0   3   7       43.61       42.10      1.49 o 
   1   3   7        4.07        5.66      0.96 o 
   2   3   7      106.10       92.40      1.58 o 
   3   3   7       81.70       73.55      3.47 o 
   4   3   7      454.27      436.81     14.76 o 
   5   3   7        2.72        4.62      1.02 o 
   6   3   7       20.50       24.18      1.16 o 
   7   3   7       28.64       31.30      2.57 o 
   8   3   7       10.19       16.76      0.99 o 
   9   3   7        1.36        0.30      0.88 o 
 -11   4   7       23.06       21.08      1.19 o 
 -10   4   7       28.74       30.64      1.25 o 
  -9   4   7        5.49        5.36      1.14 o 
  -8   4   7      131.79      144.31      2.96 o 
  -7   4   7       52.12       52.81      1.20 o 
  -6   4   7      236.43      233.29      4.60 o 
  -5   4   7       48.39       51.05      2.51 o 
  -4   4   7      663.30      667.25     25.38 o 
  -3   4   7      133.24      128.01      3.45 o 
  -2   4   7       91.55      110.76      5.35 o 
  -1   4   7        0.04        1.26      1.07 o 
   0   4   7       39.54       42.25      1.49 o 
   1   4   7       91.89       77.58      1.50 o 
   2   4   7      164.40      135.65      2.52 o 
   3   4   7       49.17       40.99      1.42 o 
   4   4   7       37.91       36.31      1.75 o 
   5   4   7      168.28      154.92     10.67 o 
   6   4   7       16.63       18.56      1.04 o 
   7   4   7       54.87       66.00      4.26 o 
   8   4   7        0.65        2.29      1.14 o 
   9   4   7       42.31       44.83      1.41 o 
 -11   5   7        4.35        5.42      1.44 o 
 -10   5   7       34.25       41.96      1.49 o 
  -9   5   7       26.44       29.18      1.10 o 
  -8   5   7       96.04       92.49      1.48 o 
  -7   5   7        6.00        7.02      1.04 o 
  -6   5   7      170.01      161.98      3.74 o 
  -5   5   7       19.24       22.00      1.25 o 
  -4   5   7      136.63      135.09      7.68 o 
  -3   5   7      104.01      106.77      1.97 o 
  -2   5   7      131.36      116.84      8.05 o 
  -1   5   7      266.49      272.15     12.13 o 
   0   5   7      237.48      225.97      8.86 o 
   1   5   7       32.42       28.26      1.09 o 
   2   5   7       27.66       29.28      1.56 o 
   3   5   7       26.63       27.80      2.03 o 
   4   5   7        0.20        1.88      0.99 o 
   5   5   7        0.41        3.96      1.01 o 
   6   5   7       87.84       97.40      4.53 o 
   7   5   7       11.02       13.66      0.98 o 
   8   5   7       25.12       27.95      1.97 o 
 -11   6   7       37.72       37.51      1.78 o 
 -10   6   7      671.54      647.36     14.33 o 
  -9   6   7       69.95       74.71      2.21 o 
  -8   6   7      112.41      119.03      1.76 o 
  -7   6   7      123.00      127.48      1.65 o 
  -6   6   7      305.73      291.48      6.29 o 
  -5   6   7      347.39      318.50     14.62 o 
  -4   6   7       50.16       42.61      1.67 o 
  -3   6   7       59.26       61.05      1.74 o 
  -2   6   7      146.60      145.62     10.45 o 
  -1   6   7        1.05        2.01      1.13 o 
   0   6   7       57.58       43.37      3.15 o 
   1   6   7      379.48      365.84     16.52 o 
   2   6   7        8.54        5.26      0.80 o 
   3   6   7        3.14        1.45      0.93 o 
   4   6   7      322.27      283.89      9.64 o 
   5   6   7       13.86       11.37      1.32 o 
   6   6   7       25.65       23.96      1.61 o 
   7   6   7        3.71        3.36      1.27 o 
   8   6   7        5.27        5.87      1.30 o 
 -10   7   7      117.03      120.81      3.31 o 
  -9   7   7       36.71       33.40      1.43 o 
  -8   7   7        0.54        2.49      1.13 o 
  -7   7   7       25.91       31.35      1.52 o 
  -6   7   7        0.73        1.81      0.86 o 
  -5   7   7        6.99        7.06      1.02 o 
  -4   7   7      155.80      138.33      3.86 o 
  -3   7   7      586.70      567.23      7.64 o 
  -2   7   7      241.64      225.95      8.12 o 
  -1   7   7      484.59      429.23     13.58 o 
   0   7   7      103.11      110.67      3.24 o 
   1   7   7        6.85        9.32      2.27 o 
   2   7   7       25.66       32.20      1.09 o 
   3   7   7       25.51       24.68      0.98 o 
   4   7   7       42.82       40.89      1.90 o 
   5   7   7       40.90       31.95      1.09 o 
   6   7   7       82.15       95.64      3.18 o 
   7   7   7       21.56       22.66      1.05 o 
 -10   8   7       40.00       37.54      2.01 o 
  -9   8   7       33.18       40.51      1.72 o 
  -8   8   7       27.05       26.43      1.34 o 
  -7   8   7        0.00        0.55      1.09 o 
  -6   8   7       30.87       33.44      1.50 o 
  -5   8   7       20.28       25.16      0.98 o 
  -4   8   7      162.24      150.36      6.04 o 
  -3   8   7        0.50        1.01      1.20 o 
  -2   8   7      177.23      180.08      9.37 o 
  -1   8   7       70.11       70.75      1.89 o 
   0   8   7      161.54      175.48      3.25 o 
   1   8   7       16.91       11.58      1.20 o 
   2   8   7        3.57        5.25      1.16 o 
   3   8   7       18.70       21.19      1.20 o 
   4   8   7        4.93        1.02      0.76 o 
   5   8   7       10.01       11.20      1.06 o 
   6   8   7        0.06        0.97      0.96 o 
   7   8   7        2.33        0.01      1.86 o 
  -9   9   7        9.67        9.34      1.34 o 
  -8   9   7      253.92      246.40     22.26 o 
  -7   9   7       26.93       27.72      2.37 o 
  -6   9   7        0.01        0.86      1.06 o 
  -5   9   7       15.27       18.45      1.26 o 
  -4   9   7       55.26       50.67      1.79 o 
  -3   9   7       47.95       46.02      1.55 o 
  -2   9   7       48.76       46.19      1.76 o 
  -1   9   7      130.53      124.43      1.92 o 
   0   9   7        2.24        1.55      1.21 o 
   1   9   7       43.32       42.52      1.95 o 
   2   9   7       26.33       21.73      1.15 o 
   3   9   7       18.62       18.11      0.98 o 
   4   9   7        1.04        3.03      0.86 o 
   5   9   7        1.07        1.04      0.83 o 
   6   9   7       29.00       33.08      1.54 o 
  -8  10   7       11.37        9.69      1.21 o 
  -7  10   7        2.03        3.07      1.54 o 
  -6  10   7      139.55      136.00      7.11 o 
  -5  10   7        0.33        0.10      0.94 o 
  -4  10   7      125.13      128.65      2.43 o 
  -3  10   7       20.82       17.99      1.47 o 
  -2  10   7      263.36      283.12     11.85 o 
  -1  10   7        2.23        2.67      1.25 o 
   0  10   7       75.32       72.33      1.76 o 
   1  10   7       14.91       14.28      1.52 o 
   2  10   7        0.01        0.88      1.12 o 
   3  10   7        0.59       -1.09      1.09 o 
   4  10   7       42.58       47.22      1.25 o 
   5  10   7        6.51        4.45      0.79 o 
  -7  11   7       30.21       22.36      2.43 o 
  -6  11   7        0.25       -1.23      1.23 o 
  -5  11   7       12.62       14.86      1.15 o 
  -4  11   7       70.37       75.28      2.14 o 
  -3  11   7      189.02      171.17     13.09 o 
  -2  11   7        0.02        1.51      1.52 o 
  -1  11   7      194.10      195.21      5.29 o 
   0  11   7       26.70       29.97      3.05 o 
   1  11   7        0.00       -0.88      1.27 o 
   2  11   7      126.11      144.84      5.20 o 
   3  11   7       31.02       33.04      1.57 o 
   4  11   7       18.16       26.35      1.13 o 
  -5  12   7       48.06       51.88      3.15 o 
  -4  12   7       38.80       34.56      1.72 o 
  -3  12   7       32.78       30.04      1.67 o 
  -2  12   7      157.61      143.77      2.27 o 
  -1  12   7        0.34        3.33      1.35 o 
   0  12   7       11.92       11.69      1.44 o 
   1  12   7      184.90      187.63      6.68 o 
   2  12   7       12.82       11.41      1.72 o 
 -11   0   8      184.86      167.60      4.22 o 
 -10   0   8      337.06      299.40      5.17 o 
  -9   0   8     1271.64     1181.80     14.24 o 
  -8   0   8       19.50       20.42      2.55 o 
  -7   0   8        0.57        1.95      2.05 o 
  -6   0   8        0.09        1.31      1.97 o 
  -5   0   8       86.87       91.58      2.66 o 
  -4   0   8      172.54      187.00      3.38 o 
  -3   0   8      118.52      126.82      2.85 o 
  -2   0   8       71.20       68.22      2.60 o 
  -1   0   8      259.19      265.30      3.54 o 
   0   0   8       91.09       94.83      2.54 o 
   1   0   8      701.28      661.00      5.97 o 
   2   0   8     2204.43     2040.37     15.83 o 
   3   0   8     1927.40     1788.36     14.60 o 
   4   0   8      462.00      415.02      4.58 o 
   5   0   8      142.04      130.27      2.52 o 
   6   0   8       10.70       10.68      1.56 o 
   7   0   8       63.91       65.70      1.98 o 
   8   0   8        0.54       -1.28      1.28 o 
 -11   1   8      379.35      348.97      5.42 o 
 -10   1   8      110.00       83.39      2.09 o 
  -9   1   8        9.77       12.41      1.79 o 
  -8   1   8      140.12      131.22      2.45 o 
  -7   1   8      237.60      254.26      4.26 o 
  -6   1   8        0.13        1.40      1.40 o 
  -5   1   8        6.62        5.11      1.43 o 
  -4   1   8        8.28        5.32      1.11 o 
  -3   1   8       41.43       47.42      1.17 o 
  -2   1   8      195.61      196.06      5.70 o 
  -1   1   8       42.12       42.47      1.18 o 
   0   1   8       10.09        9.67      1.12 o 
   1   1   8       61.04       67.39      1.78 o 
   2   1   8       66.54       63.77      1.70 o 
   3   1   8        0.32        1.89      2.19 o 
   4   1   8       13.29       14.51      1.19 o 
   5   1   8      239.74      225.06     10.13 o 
   6   1   8       75.00       68.74      3.81 o 
   7   1   8       22.32       22.85      1.58 o 
   8   1   8        8.34       13.85      1.42 o 
 -11   2   8      332.20      332.34      4.33 o 
 -10   2   8      108.44      102.49      3.25 o 
  -9   2   8      192.77      181.47      3.47 o 
  -8   2   8       51.70       45.55      1.93 o 
  -7   2   8        0.87        2.67      1.50 o 
  -6   2   8       38.85       37.26      4.75 o 
  -5   2   8        1.77        0.57      1.12 o 
  -4   2   8        2.67        2.96      0.98 o 
  -3   2   8       57.11       64.29      1.28 o 
  -2   2   8        0.11        0.24      1.35 o 
  -1   2   8        0.02        1.32      0.90 o 
   0   2   8        5.85        6.98      0.95 o 
   1   2   8       56.35       53.07      2.19 o 
   2   2   8      738.49      718.06      7.25 o 
   3   2   8        0.98        2.52      1.97 o 
   4   2   8       36.58       35.45      1.27 o 
   5   2   8       12.78       14.44      1.76 o 
   6   2   8        9.43       12.36      1.55 o 
   7   2   8        0.96        4.17      1.55 o 
   8   2   8        2.62        6.37      1.26 o 
 -11   3   8       67.95       62.70      2.35 o 
 -10   3   8        0.01       -1.41      1.41 o 
  -9   3   8        0.07       -0.43      1.67 o 
  -8   3   8        0.30        0.18      1.59 o 
  -7   3   8        6.16        7.84      1.18 o 
  -6   3   8        5.27        6.34      1.01 o 
  -5   3   8      264.86      268.65      3.48 o 
  -4   3   8        2.86        1.16      1.01 o 
  -3   3   8      219.78      223.19      1.95 o 
  -2   3   8       65.52       67.32      1.80 o 
  -1   3   8      234.62      202.05     16.02 o 
   0   3   8        0.31        1.29      1.23 o 
   1   3   8      547.80      508.55      7.64 o 
   2   3   8       24.27       21.89      1.51 o 
   3   3   8       15.50       11.84      1.04 o 
   4   3   8      140.93      130.60      8.37 o 
   5   3   8       14.11       11.52      1.16 o 
   6   3   8       58.33       55.05      5.86 o 
   7   3   8        4.75        5.19      0.96 o 
   8   3   8       59.94       62.44      4.43 o 
 -10   4   8       49.29       53.96      1.91 o 
  -9   4   8        1.29        1.29      1.29 o 
  -8   4   8        4.26        5.18      1.26 o 
  -7   4   8        2.79        4.15      1.00 o 
  -6   4   8       38.58       36.93      1.20 o 
  -5   4   8      120.81      125.20      1.63 o 
  -4   4   8      142.25      152.68      1.83 o 
  -3   4   8      114.75      112.91      5.27 o 
  -2   4   8      163.24      148.75      2.08 o 
  -1   4   8        3.78        5.69      1.06 o 
   0   4   8       18.35       12.41      2.31 o 
   1   4   8      210.49      188.93      6.07 o 
   2   4   8        9.12        8.07      0.92 o 
   3   4   8        0.01       -0.08      2.46 o 
   4   4   8       51.86       46.15      1.23 o 
   5   4   8        7.47       10.19      0.94 o 
   6   4   8       35.83       35.12      2.83 o 
   7   4   8        0.58        1.56      0.86 o 
 -10   5   8        9.11        7.42      1.10 o 
  -9   5   8       37.10       46.98      1.39 o 
  -8   5   8       35.14       31.09      3.03 o 
  -7   5   8        0.95        0.84      1.26 o 
  -6   5   8        0.59        0.77      1.26 o 
  -5   5   8       20.57       17.11      1.42 o 
  -4   5   8      539.14      525.28     23.29 o 
  -3   5   8       26.23       25.59      1.54 o 
  -2   5   8       37.01       37.28      3.66 o 
  -1   5   8        1.20        1.66      1.11 o 
   0   5   8       97.46       89.28      2.23 o 
   1   5   8      111.64      114.94      3.49 o 
   2   5   8        0.12       -0.66      0.81 o 
   3   5   8      123.53      115.23      2.04 o 
   4   5   8        0.28        1.26      0.76 o 
   5   5   8       54.21       53.06      2.70 o 
   6   5   8        0.72        2.19      0.90 o 
   7   5   8       56.07       71.94      2.74 o 
 -10   6   8       21.82       19.33      1.50 o 
  -9   6   8       23.67       25.43      1.44 o 
  -8   6   8       10.08       12.16      1.26 o 
  -7   6   8        0.27        0.85      1.27 o 
  -6   6   8      204.26      206.46      6.99 o 
  -5   6   8       37.85       39.31      1.61 o 
  -4   6   8        0.77        3.64      1.42 o 
  -3   6   8        3.74        2.98      1.10 o 
  -2   6   8        2.17        4.36      1.51 o 
  -1   6   8       22.24       25.76      1.23 o 
   0   6   8      134.13      135.12      2.71 o 
   1   6   8      145.32      128.04      4.65 o 
   2   6   8       10.08       13.05      1.18 o 
   3   6   8        7.18        5.62      1.09 o 
   4   6   8        4.87        4.56      0.89 o 
   5   6   8       42.63       50.50      1.58 o 
   6   6   8        3.94        5.72      0.80 o 
   7   6   8      113.73      137.29      3.04 o 
  -9   7   8       96.86      107.21      2.00 o 
  -8   7   8        1.76        1.71      1.07 o 
  -7   7   8        7.93        4.69      1.40 o 
  -6   7   8        5.47        5.39      1.37 o 
  -5   7   8      344.78      327.95     11.21 o 
  -4   7   8        2.90        3.35      1.20 o 
  -3   7   8        6.83        6.79      2.53 o 
  -2   7   8      143.60      155.77      2.23 o 
  -1   7   8        6.79        4.25      1.41 o 
   0   7   8        1.61        2.42      1.00 o 
   1   7   8       97.80       97.68      3.79 o 
   2   7   8        8.29        9.89      0.89 o 
   3   7   8        2.81        2.13      0.76 o 
   4   7   8       12.32       12.50      1.02 o 
   5   7   8       14.48       14.97      0.76 o 
   6   7   8       12.93       13.34      1.15 o 
  -8   8   8      134.44      128.67      8.00 o 
  -7   8   8       88.12       86.98      1.95 o 
  -6   8   8       51.43       53.78      1.73 o 
  -5   8   8       31.84       33.95      1.30 o 
  -4   8   8        0.19        1.09      1.66 o 
  -3   8   8       44.40       41.64      2.86 o 
  -2   8   8      116.38      103.82      1.89 o 
  -1   8   8      113.38      108.02      1.71 o 
   0   8   8       17.17       16.56      1.90 o 
   1   8   8        0.36        2.64      1.36 o 
   2   8   8        0.38        3.65      0.84 o 
   3   8   8        3.96        3.94      1.00 o 
   4   8   8       18.82       19.45      0.81 o 
   5   8   8        2.62        0.49      0.76 o 
  -7   9   8       13.92       17.69      1.21 o 
  -6   9   8      126.98      115.13      7.40 o 
  -5   9   8      462.37      434.91     10.83 o 
  -4   9   8      125.24      118.87      2.29 o 
  -3   9   8        0.06        0.70      1.25 o 
  -2   9   8      294.44      306.06      7.22 o 
  -1   9   8        0.60       -1.09      1.25 o 
   0   9   8       54.47       60.30      1.80 o 
   1   9   8       30.34       33.81      1.34 o 
   2   9   8        1.81        2.15      1.55 o 
   3   9   8       60.24       66.45      1.24 o 
   4   9   8       39.00       43.38      1.30 o 
  -6  10   8        3.81        4.65      1.64 o 
  -5  10   8        9.79       10.55      1.44 o 
  -4  10   8      336.27      329.17      3.50 o 
  -3  10   8       96.17       83.44      2.99 o 
  -2  10   8        0.61       -0.13      2.56 o 
  -1  10   8      140.53      141.93      3.41 o 
   0  10   8       26.35       29.90      1.37 o 
   1  10   8        4.87        4.51      1.51 o 
   2  10   8        6.96        9.49      1.01 o 
   3  10   8        9.13       11.30      0.96 o 
  -4  11   8      120.19      112.40      6.12 o 
  -3  11   8       51.96       50.43      1.67 o 
  -2  11   8       30.34       33.17      1.51 o 
  -1  11   8        5.20        5.31      1.30 o 
   0  11   8        1.66        0.68      1.07 o 
   1  11   8        8.82        7.89      1.08 o 
 -10   1   9       11.17        9.07      1.94 o 
  -9   1   9       13.11       18.55      1.80 o 
  -8   1   9       13.80       18.30      1.64 o 
  -7   1   9       25.01       22.45      1.56 o 
  -6   1   9       37.45       41.21      1.48 o 
  -5   1   9        0.94        0.54      1.03 o 
  -4   1   9        6.40        6.88      0.94 o 
  -3   1   9      199.72      214.56      5.95 o 
  -2   1   9        2.08        0.95      0.93 o 
  -1   1   9      234.17      226.58      4.24 o 
   0   1   9       74.36       77.91      1.73 o 
   1   1   9        0.50        1.97      1.33 o 
   2   1   9        6.63        5.32      1.18 o 
   3   1   9       37.51       35.56      1.53 o 
   4   1   9        2.87        2.77      0.98 o 
   5   1   9       31.05       27.23      2.94 o 
   6   1   9       28.52       27.71      3.23 o 
 -10   2   9       21.48       24.13      2.69 o 
  -9   2   9        1.94        2.51      1.63 o 
  -8   2   9       10.95       11.53      1.23 o 
  -7   2   9       36.47       38.45      1.86 o 
  -6   2   9       57.19       62.32      1.75 o 
  -5   2   9      753.36      819.92     13.64 o 
  -4   2   9       13.90       16.84      1.28 o 
  -3   2   9       73.05       79.88      1.50 o 
  -2   2   9       12.13       11.60      0.91 o 
  -1   2   9      633.40      634.76     12.94 o 
   0   2   9      120.42      128.00      3.35 o 
   1   2   9        6.05        6.34      1.10 o 
   2   2   9      249.27      249.15      2.48 o 
   3   2   9       39.36       40.63      2.21 o 
   4   2   9        6.64        6.86      2.18 o 
   5   2   9        0.82        0.95      1.58 o 
   6   2   9       65.12       76.87      4.55 o 
 -10   3   9        1.25        1.19      1.77 o 
  -9   3   9        3.50        4.90      1.24 o 
  -8   3   9        6.19        7.15      1.25 o 
  -7   3   9        3.97        4.79      1.18 o 
  -6   3   9       56.07       57.56      1.23 o 
  -5   3   9        1.03        2.72      0.92 o 
  -4   3   9       20.56       24.70      1.06 o 
  -3   3   9      112.30      112.50      7.84 o 
  -2   3   9       12.99       13.15      1.41 o 
  -1   3   9       72.51       79.72      1.26 o 
   0   3   9      137.61      129.21      3.69 o 
   1   3   9        1.76        3.66      1.03 o 
   2   3   9        7.67        8.41      1.12 o 
   3   3   9        0.10        0.98      1.15 o 
   4   3   9        0.01        0.13      1.70 o 
   5   3   9        0.24        1.01      1.16 o 
   6   3   9      179.93      190.79      2.85 o 
  -9   4   9       27.09       24.19      1.33 o 
  -8   4   9      150.65      144.88      2.04 o 
  -7   4   9       16.90       17.36      1.13 o 
  -6   4   9       20.32       21.39      1.11 o 
  -5   4   9      365.63      385.92      3.42 o 
  -4   4   9        8.43        9.87      1.22 o 
  -3   4   9       35.35       39.03      1.40 o 
  -2   4   9       43.00       45.57      1.59 o 
  -1   4   9      162.70      161.69      3.49 o 
   0   4   9        9.73       11.66      0.93 o 
   1   4   9      507.82      501.03      2.92 o 
   2   4   9        5.61        4.10      0.97 o 
   3   4   9       26.51       28.51      1.21 o 
   4   4   9       85.94       88.26      1.64 o 
   5   4   9       14.67       13.91      1.20 o 
   6   4   9        4.25        7.37      1.53 o 
  -9   5   9        4.53        9.11      1.31 o 
  -8   5   9        0.58        0.43      1.34 o 
  -7   5   9      145.98      138.44      1.98 o 
  -6   5   9      109.73      108.29      2.82 o 
  -5   5   9        2.11        2.53      1.29 o 
  -4   5   9       23.99       25.59      2.34 o 
  -3   5   9      147.84      141.26      7.97 o 
  -2   5   9        5.10        1.94      1.44 o 
  -1   5   9       38.94       33.29      1.54 o 
   0   5   9       79.65       67.56      2.66 o 
   1   5   9        5.70        6.53      0.86 o 
   2   5   9        1.05        1.85      0.94 o 
   3   5   9        8.69        9.95      1.42 o 
   4   5   9       79.80       79.43      2.86 o 
   5   5   9       68.80       77.21      4.04 o 
  -8   6   9       28.44       32.76      1.58 o 
  -7   6   9       10.07       10.52      1.28 o 
  -6   6   9       41.15       44.22      2.40 o 
  -5   6   9        0.00       -0.97      0.97 o 
  -4   6   9       28.52       28.44      1.97 o 
  -3   6   9        4.46        5.55      1.16 o 
  -2   6   9        1.75        1.69      1.39 o 
  -1   6   9       19.72       18.45      1.75 o 
   0   6   9      129.70      127.14      8.94 o 
   1   6   9       96.69       84.85      2.90 o 
   2   6   9        6.35        4.43      0.99 o 
   3   6   9        0.10        2.97      2.32 o 
   4   6   9       24.77       22.18      1.37 o 
   5   6   9       88.85       85.02      2.35 o 
  -8   7   9        4.83        7.54      1.73 o 
  -7   7   9       23.42       25.59      1.66 o 
  -6   7   9        8.35        7.91      1.26 o 
  -5   7   9       62.28       62.53      1.52 o 
  -4   7   9       87.52       88.59      1.59 o 
  -3   7   9        1.58        4.02      1.51 o 
  -2   7   9       10.20       11.64      1.44 o 
  -1   7   9       30.65       28.81      1.28 o 
   0   7   9       32.75       33.63      1.63 o 
   1   7   9       74.33       78.06      2.29 o 
   2   7   9       28.70       24.57      1.12 o 
   3   7   9        0.62       -0.22      0.83 o 
   4   7   9        5.06        6.86      1.37 o 
  -7   8   9       62.85       67.06      2.69 o 
  -6   8   9       93.73       99.18      2.50 o 
  -5   8   9       26.21       24.80      1.26 o 
  -4   8   9      115.89      108.23      4.43 o 
  -3   8   9      165.70      167.07      2.18 o 
  -2   8   9       15.21       15.56      1.59 o 
  -1   8   9        8.72        6.71      1.14 o 
   0   8   9       10.83        7.89      1.05 o 
   1   8   9       30.90       27.58      3.73 o 
   2   8   9        0.06        0.33      0.97 o 
   3   8   9       66.33       56.32      1.56 o 
  -5   9   9        1.31        2.77      1.44 o 
  -4   9   9      238.53      233.14      2.71 o 
  -3   9   9       36.25       37.09      1.75 o 
  -2   9   9        1.16        0.58      1.60 o 
  -1   9   9        0.06        1.23      1.45 o 
   0   9   9        7.65        9.16      2.20 o 
   1   9   9       10.34       11.52      3.11 o 
   2   9   9       25.32       32.98      1.21 o 
  -2  10   9       27.47       26.23      1.99 o 
  -1  10   9        0.13        3.16      1.93 o 
  -8   0  10       33.66       29.12      1.83 o 
  -7   0  10       97.87       91.01      2.42 o 
  -6   0  10       17.49       20.58      2.20 o 
  -5   0  10       21.92       26.15      1.31 o 
  -4   0  10      394.70      426.81      4.26 o 
  -3   0  10      216.66      237.89      8.16 o 
  -2   0  10      343.16      361.58      8.83 o 
  -1   0  10      882.54      957.16     11.17 o 
   0   0  10      159.55      169.00      2.97 o 
   1   0  10      128.72      115.60      2.31 o 
   2   0  10       13.32       10.90      1.91 o 
   3   0  10        4.02        6.38      2.00 o 
   4   0  10        1.02       -1.28      1.28 o 
  -8   1  10       50.83       47.68      1.43 o 
  -7   1  10        9.00        8.54      1.20 o 
  -6   1  10        1.65        0.22      1.15 o 
  -5   1  10        4.47        5.34      0.94 o 
  -4   1  10        0.04        0.23      0.86 o 
  -3   1  10        5.52        6.67      0.92 o 
  -2   1  10      265.93      286.54      8.32 o 
  -1   1  10       31.92       36.55      1.54 o 
   0   1  10      254.83      275.19      5.08 o 
   1   1  10       38.82       40.04      1.51 o 
   2   1  10       35.44       33.13      1.53 o 
   3   1  10        4.54        4.00      1.11 o 
   4   1  10        2.17        3.91      1.93 o 
  -8   2  10       27.62       31.79      1.39 o 
  -7   2  10       24.35       20.17      1.17 o 
  -6   2  10       87.56       96.03      1.78 o 
  -5   2  10       82.43       85.53      2.23 o 
  -4   2  10        3.77        2.09      1.05 o 
  -3   2  10       15.54       19.41      1.04 o 
  -2   2  10       80.49       83.43      2.08 o 
  -1   2  10       77.72       77.71      3.28 o 
   0   2  10       68.50       67.05      2.13 o 
   1   2  10      307.92      295.52      9.63 o 
   2   2  10       29.20       34.90      1.54 o 
   3   2  10       57.80       58.24      1.60 o 
   4   2  10       15.81       13.08      1.75 o 
  -8   3  10       31.32       30.23      1.72 o 
  -7   3  10        1.25        2.35      1.11 o 
  -6   3  10      125.85      125.90      3.25 o 
  -5   3  10      430.56      470.45      3.32 o 
  -4   3  10       16.83       16.25      1.24 o 
  -3   3  10       86.03      101.01      5.50 o 
  -2   3  10       72.59       74.26      1.59 o 
  -1   3  10        7.98        9.20      1.16 o 
   0   3  10       31.52       28.88      1.18 o 
   1   3  10       49.53       48.50      1.81 o 
   2   3  10      111.56      114.71      2.79 o 
   3   3  10      164.19      153.82      3.08 o 
   4   3  10       17.18       18.01      1.49 o 
  -7   4  10       49.09       52.90      2.79 o 
  -6   4  10        0.05        0.75      1.00 o 
  -5   4  10       13.30       11.51      1.12 o 
  -4   4  10       24.13       25.56      1.18 o 
  -3   4  10       61.52       68.90      1.72 o 
  -2   4  10        1.52        2.56      1.21 o 
  -1   4  10       54.51       53.06      2.62 o 
   0   4  10       35.34       30.76      2.59 o 
   1   4  10        1.31        3.53      0.95 o 
   2   4  10        0.00        0.98      0.94 o 
   3   4  10       29.04       24.75      1.00 o 
   4   4  10       82.43       82.25      2.50 o 
  -7   5  10        3.17        5.55      1.30 o 
  -6   5  10       68.45       60.31      1.70 o 
  -5   5  10        4.59        6.18      0.91 o 
  -4   5  10       15.73       18.99      1.12 o 
  -3   5  10       59.99       58.48      3.45 o 
  -2   5  10        4.65        5.19      2.59 o 
  -1   5  10        4.10        6.85      0.80 o 
   0   5  10       12.53       11.03      1.70 o 
   1   5  10        5.91        5.29      1.48 o 
   2   5  10        5.13        7.81      0.92 o 
   3   5  10        3.10        4.18      1.21 o 
  -6   6  10       88.30       89.71      2.62 o 
  -5   6  10       30.50       30.67      1.32 o 
  -4   6  10       69.38       69.88      1.50 o 
  -3   6  10      118.11      131.33      2.12 o 
  -2   6  10       20.19       21.42      1.51 o 
  -1   6  10       11.14        9.97      1.11 o 
   0   6  10        6.23        5.75      0.83 o 
   1   6  10       53.69       50.05      1.57 o 
   2   6  10       17.05       17.21      0.97 o 
  -5   7  10       18.02       19.18      1.30 o 
  -4   7  10       17.30       16.90      1.10 o 
  -3   7  10        3.30        3.13      1.72 o 
  -2   7  10       55.48       56.49      3.63 o 
  -1   7  10       26.26       22.46      2.09 o 
   0   7  10       27.90       29.18      2.43 o 
   1   7  10        0.04        1.16      1.14 o 
  -2   8  10        0.23        1.81      1.36 o 
  -6   1  11        2.89        1.85      1.62 o 
  -5   1  11       20.37       23.90      1.19 o 
  -4   1  11      178.31      210.90      2.81 o 
  -3   1  11      212.02      235.77      8.62 o 
  -2   1  11        0.82       -0.24      0.88 o 
  -1   1  11       19.48       21.71      1.36 o 
   0   1  11       82.70       84.13      3.25 o 
   1   1  11       96.12      101.50      1.42 o 
  -5   2  11        0.28        1.86      0.96 o 
  -4   2  11       10.77        9.63      0.77 o 
  -3   2  11        7.42        9.73      0.99 o 
  -2   2  11       82.06       87.04      3.59 o 
  -1   2  11       10.81       14.21      1.04 o 
   0   2  11        0.32       -0.66      1.39 o 
   1   2  11        8.34       10.38      1.05 o 
  -5   3  11       35.67       39.80      1.39 o 
  -4   3  11        2.59        2.96      1.22 o 
  -3   3  11       40.10       41.49      1.31 o 
  -2   3  11        4.88        6.02      0.83 o 
  -1   3  11        1.71        0.22      1.24 o 
   0   3  11       25.08       24.85      1.33 o 
   1   3  11        2.28       -1.53      2.12 o 
  -4   4  11        0.84        3.92      1.18 o 
  -3   4  11      218.53      227.77      3.85 o 
  -2   4  11       48.63       49.76      2.86 o 
  -1   4  11       45.55       47.83      1.22 o 
                                                 
